# Supplementary material for: Multidrug-resistant E. coli encoding high genetic diversity in carbohydrate metabolism genes displace commensal E. coli from the intestinal tract
Source: PLoS Biol. 2023 Oct 17;21(10):e3002329. doi: 10.1371/journal.pbio.3002329 (PMC10581457; doi:10.1371/journal.pbio.3002329)
Supplement: S1 Table — (XLSX) [file pbio.3002329.s002.xlsx]

## Sheet: Sheet1
Table S1 Details of E. coli strains used in mouse colonisation and Biolog experiments.
Strain	ID	ST	Source	Accession	Reference:
Commensal	822-E8	ST73	Healthy Human Volunteer	PRJNA893850	P. Hawkey
Non-MDR ExPEC	F084	ST73	Blood Stream Infection	PRJEB9931	10.1093/jac/dkv365
MDR ExPEC	F016	ST131	Blood Stream Infection	SRR3143583	10.1371/journal.pgen.1006280
