# Supplementary material for: Multidrug-resistant E. coli encoding high genetic diversity in carbohydrate metabolism genes displace commensal E. coli from the intestinal tract
Source: PLoS Biol. 2023 Oct 17;21(10):e3002329. doi: 10.1371/journal.pbio.3002329 (PMC10581457; doi:10.1371/journal.pbio.3002329)
Supplement: S3 Table — (XLSX) [file pbio.3002329.s004.xlsx]

## Sheet: Sheet1
Table S3. Numbers of E. coli genomes from Enterobase analysed.
	Sequence Type	Phylogroup	Genomes Downloaded	Genomes Analysed	Comments
1	ST3	B1	40	40	EPEC
2	ST10	A	4090	2370	Generalist
3	ST11	E	6230	5137	EHEC O157
4	ST12	B2	311	283	ExPEC
5	ST14	B2	63	62	ExPEC
6	ST17	B1	1942	1884	EHEC
7	ST21	B1	2504	2411	EHEC
8	ST28	B2	47	46	EPEC
9	ST38	D	662	617	ExPEC
10	ST69	D	759	696	ExPEC
11	ST73	B2	946	873	ExPEC
12	ST95	B2	805	758	ExPEC
13	ST117	F	322	269	ExPEC
14	ST127	B2	241	232	ExPEC
15	ST131	B2	3772	3186	ExPEC
16	ST141	B2	94	91	ExPEC
17	ST144	B2	65	65	ExPEC
18	ST167	A	117	115	ExPEC
19	ST372	B2	56	54	ExPEC
20	ST648	F	450	382	ExPEC
	Total		23516	19571
