# Supplementary material for: Multidrug-resistant E. coli encoding high genetic diversity in carbohydrate metabolism genes displace commensal E. coli from the intestinal tract
Source: PLoS Biol. 2023 Oct 17;21(10):e3002329. doi: 10.1371/journal.pbio.3002329 (PMC10581457; doi:10.1371/journal.pbio.3002329)
Supplement: S4 Table — (XLSX) [file pbio.3002329.s005.xlsx]

## Sheet: Sheet1
Table S4. Pangenome size of each E. coli lineage analysed.
	Sequence Type	Phylogroup	Genomes Analysed	Comments	Pangenome Size	Core Genome Size
1	ST3	B1	40	EPEC	8417	3716
2	ST10	A	2370	Generalist	46259	3104
3	ST11	E	5137	EHEC O157	20997	3990
4	ST12	B2	283	ExPEC	13876	3786
5	ST14	B2	62	ExPEC	13876	3853
6	ST17	B1	1884	EHEC	16370	4049
7	ST21	B1	2411	EHEC	14634	4160
8	ST28	B2	46	EPEC	8796	3603
9	ST38	D	617	ExPEC	20765	3757
10	ST69	D	696	ExPEC	21345	3693
11	ST73	B2	873	ExPEC	16431	3868
12	ST95	B2	758	ExPEC	16677	3825
13	ST117	F	269	ExPEC	14582	3792
14	ST127	B2	232	ExPEC	12260	3850
15	ST131	B2	3186	ExPEC	23857	3641
16	ST141	B2	91	ExPEC	10479	3856
17	ST144	B2	65	ExPEC	8307	3867
18	ST167	A	115	ExPEC	11704	3666
19	ST372	B2	54	ExPEC	8639	3737
20	ST648	F	382	ExPEC	15130	3736
