# Supplementary material for: Multidrug-resistant E. coli encoding high genetic diversity in carbohydrate metabolism genes displace commensal E. coli from the intestinal tract
Source: PLoS Biol. 2023 Oct 17;21(10):e3002329. doi: 10.1371/journal.pbio.3002329 (PMC10581457; doi:10.1371/journal.pbio.3002329)
Supplement: S1 Data — Data used to produce Fig 1B–1E. (XLSX) [file pbio.3002329.s024.xlsx]

## Sheet: Data Summary
	CFU from overnight cultures for standard curve
	822-E8	3066000000				F084	5967000000				F016	1367000000
	clpP probe					lon probe					prtR probe
Co-inoculated Mice
	Quantity Mean					Quantity Mean					Quantity Mean						CFU					CFU					CFU						Faecal Pellet Weight (g)						CFU per gram					CFU per gram					CFU per gram
		Day 1	Day 4	Day 6			D1	D4	D6			D1	D4	D6				D1	D4	D6			D1	D4	D6			D1	D4	D6				D1	D4	D6				D1	D4	D6			D1	D4	D6
	clpP	T1	T2	T3		lon	T1	T2	T3		prtR	T1	T2	T3			clpP	T1	T2	T3		lon	T1	T2	T3		prtR	T1	T2	T3				T1	T2	T3			clpP	T1	T2	T3		lon	T1	T2	T3		prtR
822-E8 & F084	A	0.0125873	0.0078198	0.00829658		A	0.020968	0.085084	0.131832		A					822-E8 & F084	A	3.85926e+07	2.39755e+07	2.54373e+07		A	1.25116e+08	5.07696e+08	7.86643e+08		A					822-E8 & F084	A	0.014	0.035	0.043		822-E8 & F084	A	2.75662e+09	6.85014e+08	5.91565e+08		A	8.93687e+09	1.45056e+10	1.8294e+10		A
Strain 1: 822-E8	B	0.0142449	0.0256888	0.00739489		B	0.00882635	0.142409	0.0791017		B					Strain 1: 822-E8	B	4.36749e+07	7.8762e+07	2.26727e+07		B	5.26668e+07	8.49757e+08	4.72e+08		B					Strain 1: 822-E8	B	0.005	0.051	0.028		Strain 1: 822-E8	B	8.73499e+09	1.54435e+09	8.09741e+08		B	1.05334e+10	1.66619e+10	1.68571e+10		B
Strain 2: F084	C	0.0544319	0.0144086	0.00727639		C	0.0475119	0.103151	0.083184		C					Strain 2: F084	C	1.66888e+08	4.41768e+07	2.23094e+07		C	2.83503e+08	6.15504e+08	4.96359e+08		C					Strain 2: F084	C	0.032	0.033	0.025		Strain 2: F084	C	5.21526e+09	1.33869e+09	8.92376e+08		C	8.85948e+09	1.86516e+10	1.98544e+10		C
	D	0.036104	0.0117715	0.00990399		D	0.0281588	0.0754593	0.102487		D						D	1.10695e+08	3.60914e+07	3.03656e+07		D	1.68023e+08	4.50265e+08	6.11537e+08		D						D	0.018	0.035	0.036			D	6.14972e+09	1.03118e+09	8.4349e+08		D	9.33463e+09	1.28647e+10	1.69872e+10		D
	E	0.0512476	0.0126499	0.00861976		E	0.103874	0.155054	0.167596		E						E	1.57125e+08	3.87845e+07	2.64282e+07		E	6.19818e+08	9.25207e+08	1.00005e+09		E						E	0.036	0.035	0.047			E	4.36459e+09	1.10813e+09	5.62302e+08		E	1.72172e+10	2.64345e+10	2.12776e+10		E
	clpP	T1	T2	T3		lon	T1	T2	T3		prtR	T1	T2	T3			clpP	T1	T2	T3		lon	T1	T2	T3		prtR	T1	T2	T3				T1	T2	T3			clpP	T1	T2	T3		lon	T1	T2	T3		prtR
822-E8 & F016	A	0.0626739	0.0166831	0.0238268		A					A	0.126021	0.135116	0.20275		822-E8 & F016	A	1.92158e+08	5.11503e+07	7.3053e+07		A					A	1.72271e+08	1.84703e+08	2.7716e+08		822-E8 & F016	A	0.044	0.024	0.03		822-E8 & F016	A	4.36723e+09	2.13126e+09	2.4351e+09		A					A
Strain 1: 822-E8	B	0.0570928	0.0146956	0.0217955		B					B	0.0993196	0.118598	0.247004		Strain 1: 822-E8	B	1.75046e+08	4.50567e+07	6.68249e+07		B					B	1.3577e+08	1.62124e+08	3.37654e+08		Strain 1: 822-E8	B	0.038	0.022	0.039		Strain 1: 822-E8	B	4.60649e+09	2.04803e+09	1.71346e+09		B					B
Strain 2: F016	C					C					C					Strain 2: F016	C					C					C					Strain 2: F016	C					Strain 2: F016	C					C					C
	D	0.0385	0.018629	0.025709		D					D	0.079877	0.119981	0.206938			D	1.18041e+08	5.71164e+07	7.88237e+07		D					D	1.09192e+08	1.64014e+08	2.82884e+08			D	0.022	0.021	0.038			D	5.36551e+09	2.71983e+09	2.07431e+09		D					D
	E	0.0893588	0.0231647	0.00739653		E					E	0.169173	0.177265	0.0750698			E	2.73974e+08	7.1023e+07	2.26778e+07		E					E	2.31259e+08	2.42321e+08	1.0262e+08			E	0.068	0.027	0.008			E	4.02903e+09	2.63048e+09	2.83472e+09		E					E
	clpP	T1	T2	T3		lon	T1	T2	T3		prtR	T1	T2	T3			clpP	T1	T2	T3		lon	T1	T2	T3		prtR	T1	T2	T3				T1	T2	T3			clpP	T1	T2	T3		lon	T1	T2	T3		prtR
F084 & F016	A					A	0.0890719	0.049618	0.0586482		A	0.194838	0.385375	0.337485		F084 & F016	A					A	5.31492e+08	2.96071e+08	3.49954e+08		A	2.66344e+08	5.26808e+08	4.61342e+08		F084 & F016	A	0.035	0.039	0.037		F084 & F016	A					A	1.51855e+10	7.59156e+09	9.45821e+09		A
Strain 1: F084	B					B	0.059204	0.0718739	0.118648		B	0.127784	0.403184	0.332779		Strain 1: F084	B					B	3.5327e+08	4.28871e+08	7.0797e+08		B	1.74681e+08	5.51152e+08	4.54909e+08		Strain 1: F084	B	0.026	0.043	0.037		Strain 1: F084	B					B	1.35873e+10	9.97375e+09	1.91343e+10		B
Strain 2: F016	C					C	0.183591	0.0625315	0.0498562		C	0.317869	0.428803	0.196801		Strain 2: F016	C					C	1.09549e+09	3.73126e+08	2.97492e+08		C	4.34527e+08	5.86174e+08	2.69026e+08		Strain 2: F016	C	0.073	0.035	0.03		Strain 2: F016	C					C	1.50067e+10	1.06607e+10	9.91639e+09		C
	D					D	0.0675576	0.139573	0.0831822		D	0.120739	0.563237	0.289979			D					D	4.03116e+08	8.32835e+08	4.96348e+08		D	1.6505e+08	7.69945e+08	3.96402e+08			D	0.034	0.07	0.041			D					D	1.18564e+10	1.18976e+10	1.21061e+10		D
	E					E	0.0333484	0.0488339	0.0687857		E	0.0549969	0.308822	0.273217			E					E	1.9899e+08	2.91392e+08	4.10444e+08		E	7.51808e+07	4.2216e+08	3.73488e+08			E	0.019	0.043	0.043			E					E	1.04732e+10	6.77655e+09	9.54521e+09		E
[truncated: 8 more columns]

## Sheet: Raw Data
Sample Names	Groups		Suffixes
	G5	822-E8 & F084	ABCDE	Mouse A, B, C, D, E
	G6	822-E8 & F016	T123	Time point 1, 2 ,3
	G7	F084 & F016	ON	DNA from overnight culture / standard curve
Plate 2
Well	Well Position	Omit	Sample Name	Target Name	Task	Reporter	Quencher	CT	Ct Mean	Ct SD	Quantity	Quantity Mean	Quantity SD	Y-Intercept	R(superscript 2)	Slope	Efficiency	Automatic Ct Threshold	Ct Threshold	Automatic Baseline	Baseline Start	Baseline End	Amp Status	Comments	Cq Conf
4	A4	FALSE	G5A_T1	clpP	UNKNOWN	FAM	NFQ-MGB	20.1845	20.1665	0.025439	0.0124261	0.0125873	0.000228373	14.0029	0.9999	-3.2438	103.367	TRUE	0.487474	TRUE	3	13	Amp		0.987897
5	A5	FALSE	G5A_T1	clpP	UNKNOWN	FAM	NFQ-MGB	20.1374	20.1665	0.025439	0.0128486	0.0125873	0.000228373	14.0029	0.9999	-3.2438	103.367	TRUE	0.487474	TRUE	3	13	Amp		0.982869
6	A6	FALSE	G5A_T1	clpP	UNKNOWN	FAM	NFQ-MGB	20.1776	20.1665	0.025439	0.0124871	0.0125873	0.000228373	14.0029	0.9999	-3.2438	103.367	TRUE	0.487474	TRUE	3	13	Amp		0.987118
10	A10	FALSE	G5A_T1	lon	UNKNOWN	FAM	NFQ-MGB	18.8953	18.8868	0.107044	0.020809	0.020968	0.00155268	13.2772	0.9978	-3.3406	99.2266	TRUE	0.374516	TRUE	3	13	Amp		0.96236
11	A11	FALSE	G5A_T1	lon	UNKNOWN	FAM	NFQ-MGB	18.7758	18.8868	0.107044	0.0225941	0.020968	0.00155268	13.2772	0.9978	-3.3406	99.2266	TRUE	0.374516	TRUE	3	12	Amp		0.963233
12	A12	FALSE	G5A_T1	lon	UNKNOWN	FAM	NFQ-MGB	18.9894	18.8868	0.107044	0.019501	0.020968	0.00155268	13.2772	0.9978	-3.3406	99.2266	TRUE	0.374516	TRUE	3	13	Amp		0.962865
16	B4	FALSE	G5B_T1	clpP	UNKNOWN	FAM	NFQ-MGB	19.9985	19.9921	0.00947047	0.01418	0.0142449	9.59386e-05	14.0029	0.9999	-3.2438	103.367	TRUE	0.487474	TRUE	3	14	Amp		0.989802
17	B5	FALSE	G5B_T1	clpP	UNKNOWN	FAM	NFQ-MGB	19.9965	19.9921	0.00947047	0.0141996	0.0142449	9.59386e-05	14.0029	0.9999	-3.2438	103.367	TRUE	0.487474	TRUE	3	14	Amp		0.986473
18	B6	FALSE	G5B_T1	clpP	UNKNOWN	FAM	NFQ-MGB	19.9812	19.9921	0.00947047	0.0143551	0.0142449	9.59386e-05	14.0029	0.9999	-3.2438	103.367	TRUE	0.487474	TRUE	3	13	Amp		0.988986
22	B10	FALSE	G5B_T1	lon	UNKNOWN	FAM	NFQ-MGB	20.0641	20.1407	0.0715567	0.00929764	0.00882635	0.000437734	13.2772	0.9978	-3.3406	99.2266	TRUE	0.374516	TRUE	3	13	Amp		0.959189
23	B11	FALSE	G5B_T1	lon	UNKNOWN	FAM	NFQ-MGB	20.1523	20.1407	0.0715567	0.00874892	0.00882635	0.000437734	13.2772	0.9978	-3.3406	99.2266	TRUE	0.374516	TRUE	3	14	Amp		0.965569
24	B12	FALSE	G5B_T1	lon	UNKNOWN	FAM	NFQ-MGB	20.2057	20.1407	0.0715567	0.0084325	0.00882635	0.000437734	13.2772	0.9978	-3.3406	99.2266	TRUE	0.374516	TRUE	3	14	Amp		0.956577
28	C4	FALSE	G5C_T1	clpP	UNKNOWN	FAM	NFQ-MGB	18.1627	18.1047	0.0688051	0.0521918	0.0544319	0.0026812	14.0029	0.9999	-3.2438	103.367	TRUE	0.487474	TRUE	3	12	Amp		0.985832
29	C5	FALSE	G5C_T1	clpP	UNKNOWN	FAM	NFQ-MGB	18.1226	18.1047	0.0688051	0.0537013	0.0544319	0.0026812	14.0029	0.9999	-3.2438	103.367	TRUE	0.487474	TRUE	3	11	Amp		0.986229
30	C6	FALSE	G5C_T1	clpP	UNKNOWN	FAM	NFQ-MGB	18.0287	18.1047	0.0688051	0.0574027	0.0544319	0.0026812	14.0029	0.9999	-3.2438	103.367	TRUE	0.487474	TRUE	3	11	Amp		0.98679
34	C10	FALSE	G5C_T1	lon	UNKNOWN	FAM	NFQ-MGB	17.6688	17.6982	0.0575166	0.0484601	0.0475119	0.00186196	13.2772	0.9978	-3.3406	99.2266	TRUE	0.374516	TRUE	3	12	Amp		0.96758
35	C11	FALSE	G5C_T1	lon	UNKNOWN	FAM	NFQ-MGB	17.6614	17.6982	0.0575166	0.0487088	0.0475119	0.00186196	13.2772	0.9978	-3.3406	99.2266	TRUE	0.374516	TRUE	3	11	Amp		0.96985
36	C12	FALSE	G5C_T1	lon	UNKNOWN	FAM	NFQ-MGB	17.7645	17.6982	0.0575166	0.0453666	0.0475119	0.00186196	13.2772	0.9978	-3.3406	99.2266	TRUE	0.374516	TRUE	3	11	Amp		0.966312
40	D4	FALSE	G5D_T1	clpP	UNKNOWN	FAM	NFQ-MGB	18.6863	18.6821	0.0271245	0.035991	0.036104	0.000696646	14.0029	0.9999	-3.2438	103.367	TRUE	0.487474	TRUE	3	12	Amp		0.98813
41	D5	FALSE	G5D_T1	clpP	UNKNOWN	FAM	NFQ-MGB	18.7068	18.6821	0.0271245	0.0354708	0.036104	0.000696646	14.0029	0.9999	-3.2438	103.367	TRUE	0.487474	TRUE	3	12	Amp		0.987898
42	D6	FALSE	G5D_T1	clpP	UNKNOWN	FAM	NFQ-MGB	18.6531	18.6821	0.0271245	0.0368503	0.036104	0.000696646	14.0029	0.9999	-3.2438	103.367	TRUE	0.487474	TRUE	3	12	Amp		0.987044
46	D10	FALSE	G5D_T1	lon	UNKNOWN	FAM	NFQ-MGB	18.5241	18.4573	0.0636844	0.0268758	0.0281588	0.00123159	13.2772	0.9978	-3.3406	99.2266	TRUE	0.374516	TRUE	3	12	Amp		0.964249
47	D11	FALSE	G5D_T1	lon	UNKNOWN	FAM	NFQ-MGB	18.4508	18.4573	0.0636844	0.0282689	0.0281588	0.00123159	13.2772	0.9978	-3.3406	99.2266	TRUE	0.374516	TRUE	3	12	Amp		0.968449
48	D12	FALSE	G5D_T1	lon	UNKNOWN	FAM	NFQ-MGB	18.3972	18.4573	0.0636844	0.0293316	0.0281588	0.00123159	13.2772	0.9978	-3.3406	99.2266	TRUE	0.374516	TRUE	3	12	Amp		0.963969
52	E4	FALSE	G5E_T1	clpP	UNKNOWN	FAM	NFQ-MGB	18.2032	18.1887	0.0327227	0.0507143	0.0512476	0.00119765	14.0029	0.9999	-3.2438	103.367	TRUE	0.487474	TRUE	3	12	Amp		0.985929
53	E5	FALSE	G5E_T1	clpP	UNKNOWN	FAM	NFQ-MGB	18.2117	18.1887	0.0327227	0.0504092	0.0512476	0.00119765	14.0029	0.9999	-3.2438	103.367	TRUE	0.487474	TRUE	3	12	Amp		0.986672
54	E6	FALSE	G5E_T1	clpP	UNKNOWN	FAM	NFQ-MGB	18.1513	18.1887	0.0327227	0.0526193	0.0512476	0.00119765	14.0029	0.9999	-3.2438	103.367	TRUE	0.487474	TRUE	3	12	Amp		0.982976
58	E10	FALSE	G5E_T1	lon	UNKNOWN	FAM	NFQ-MGB	16.6806	16.5666	0.130269	0.0957606	0.103874	0.0094446	13.2772	0.9978	-3.3406	99.2266	TRUE	0.374516	TRUE	3	10	Amp		0.960526
59	E11	FALSE	G5E_T1	lon	UNKNOWN	FAM	NFQ-MGB	16.4246	16.5666	0.130269	0.114242	0.103874	0.0094446	13.2772	0.9978	-3.3406	99.2266	TRUE	0.374516	TRUE	3	10	Amp		0.966834
60	E12	FALSE	G5E_T1	lon	UNKNOWN	FAM	NFQ-MGB	16.5945	16.5666	0.130269	0.10162	0.103874	0.0094446	13.2772	0.9978	-3.3406	99.2266	TRUE	0.374516	TRUE	3	10	Amp		0.966963
61	F1	FALSE	822E8_ON	clpP	STANDARD	FAM	NFQ-MGB	14.0244	14.0244		1			14.0029	0.9999	-3.2438	103.367	TRUE	0.487474	TRUE	3	8	Amp		0.978035
62	F2	FALSE	822E8_ON	clpP	STANDARD	FAM	NFQ-MGB	17.2414	17.2414		0.1			14.0029	0.9999	-3.2438	103.367	TRUE	0.487474	TRUE	3	10	Amp		0.982689
63	F3	FALSE	822E8_ON	clpP	STANDARD	FAM	NFQ-MGB	20.4282	20.4282		0.01			14.0029	0.9999	-3.2438	103.367	TRUE	0.487474	TRUE	3	14	Amp		0.986177
64	F4	FALSE	822E8_ON	clpP	STANDARD	FAM	NFQ-MGB	23.7982	23.7982		0.001			14.0029	0.9999	-3.2438	103.367	TRUE	0.487474	TRUE	3	17	Amp		0.989735
65	F5	FALSE	822E8_ON	clpP	STANDARD	FAM	NFQ-MGB	26.9708	26.9708		0.0001			14.0029	0.9999	-3.2438	103.367	TRUE	0.487474	TRUE	3	20	Amp		0.989525
66	F6	FALSE	822E8_ON	clpP	STANDARD	FAM	NFQ-MGB	30.1937	30.1937		1e-05			14.0029	0.9999	-3.2438	103.367	TRUE	0.487474	TRUE	3	23	Amp		0.984325
67	F7	FALSE	822E8_ON	clpP	STANDARD	FAM	NFQ-MGB	33.4845	33.4845		1e-06			14.0029	0.9999	-3.2438	103.367	TRUE	0.487474	TRUE	3	26	Amp		0.979862
68	F8	FALSE		clpP	NTC	FAM	NFQ-MGB	Undetermined						14.0029	0.9999	-3.2438	103.367	TRUE	0.487474	TRUE	3	39	No Amp		0
73	G1	FALSE	F084_ON	lon	STANDARD	FAM	NFQ-MGB	13.1215	13.1215		1			13.2772	0.9978	-3.3406	99.2266	TRUE	0.374516	TRUE	3	7	Amp		0.968572
74	G2	FALSE	F084_ON	lon	STANDARD	FAM	NFQ-MGB	16.4328	16.4328		0.1			13.2772	0.9978	-3.3406	99.2266	TRUE	0.374516	TRUE	3	11	Amp		0.963759
75	G3	FALSE	F084_ON	lon	STANDARD	FAM	NFQ-MGB	20.3109	20.3109		0.01			13.2772	0.9978	-3.3406	99.2266	TRUE	0.374516	TRUE	3	13	Amp		0.960701
76	G4	FALSE	F084_ON	lon	STANDARD	FAM	NFQ-MGB	23.2237	23.2237		0.001			13.2772	0.9978	-3.3406	99.2266	TRUE	0.374516	TRUE	3	17	Amp		0.958564
77	G5	FALSE	F084_ON	lon	STANDARD	FAM	NFQ-MGB	26.7475	26.7475		0.0001			13.2772	0.9978	-3.3406	99.2266	TRUE	0.374516	TRUE	3	20	Amp		0.958125
78	G6	FALSE	F084_ON	lon	STANDARD	FAM	NFQ-MGB	30.4429	30.4429		1e-05			13.2772	0.9978	-3.3406	99.2266	TRUE	0.374516	TRUE	3	24	Amp		0.952995
79	G7	FALSE	F084_ON	lon	STANDARD	FAM	NFQ-MGB	32.8151	32.8151		1e-06			13.2772	0.9978	-3.3406	99.2266	TRUE	0.374516	TRUE	3	26	Amp		0.945079
80	G8	FALSE		lon	NTC	FAM	NFQ-MGB	Undetermined						13.2772	0.9978	-3.3406	99.2266	TRUE	0.374516	TRUE	3	39	No Amp		0
Plate 3
Well	Well Position	Omit	Sample Name	Target Name	Task	Reporter	Quencher	CT	Ct Mean	Ct SD	Quantity	Quantity Mean	Quantity SD	Y-Intercept	R(superscript 2)	Slope	Efficiency	Automatic Ct Threshold	Ct Threshold	Automatic Baseline	Baseline Start	Baseline End	Amp Status	Comments	Cq Conf
1	A1	FALSE	G5A_T2	clpP	UNKNOWN	FAM	NFQ-MGB	19.8943	19.7901	0.0928233	0.00723819	0.0078198	0.000519929	13.1198	0.9983	-3.1651	106.988	TRUE	0.523648	TRUE	3	13	Amp		0.985794
2	A2	FALSE	G5A_T2	clpP	UNKNOWN	FAM	NFQ-MGB	19.7599	19.7901	0.0928233	0.00798165	0.0078198	0.000519929	13.1198	0.9983	-3.1651	106.988	TRUE	0.523648	TRUE	3	13	Amp		0.989007
3	A3	FALSE	G5A_T2	clpP	UNKNOWN	FAM	NFQ-MGB	19.7162	19.7901	0.0928233	0.00823954	0.0078198	0.000519929	13.1198	0.9983	-3.1651	106.988	TRUE	0.523648	TRUE	3	13	Amp		0.987855
4	A4	FALSE	G5A_T3	clpP	UNKNOWN	FAM	NFQ-MGB	19.6896	19.7068	0.0154046	0.00840041	0.00829658	9.31847e-05	13.1198	0.9983	-3.1651	106.988	TRUE	0.523648	TRUE	3	13	Amp		0.989421
5	A5	FALSE	G5A_T3	clpP	UNKNOWN	FAM	NFQ-MGB	19.7113	19.7068	0.0154046	0.0082691	0.00829658	9.31847e-05	13.1198	0.9983	-3.1651	106.988	TRUE	0.523648	TRUE	3	13	Amp		0.988466
6	A6	FALSE	G5A_T3	clpP	UNKNOWN	FAM	NFQ-MGB	19.7194	19.7068	0.0154046	0.00822022	0.00829658	9.31847e-05	13.1198	0.9983	-3.1651	106.988	TRUE	0.523648	TRUE	3	13	Amp		0.989929
7	A7	FALSE	G5A_T2	lon	UNKNOWN	FAM	NFQ-MGB	17.0838	17.1065	0.0207684	0.0864629	0.085084	0.00125948	13.6411	0.9981	-3.2381	103.621	TRUE	0.373122	TRUE	3	11	Amp		0.964129
8	A8	FALSE	G5A_T2	lon	UNKNOWN	FAM	NFQ-MGB	17.1111	17.1065	0.0207684	0.084795	0.085084	0.00125948	13.6411	0.9981	-3.2381	103.621	TRUE	0.373122	TRUE	3	11	Amp		0.963705
9	A9	FALSE	G5A_T2	lon	UNKNOWN	FAM	NFQ-MGB	17.1245	17.1065	0.0207684	0.0839942	0.085084	0.00125948	13.6411	0.9981	-3.2381	103.621	TRUE	0.373122	TRUE	3	11	Amp		0.961147
10	A10	FALSE	G5A_T3	lon	UNKNOWN	FAM	NFQ-MGB	16.4394	16.4932	0.106523	0.136715	0.131832	0.00976362	13.6411	0.9981	-3.2381	103.621	TRUE	0.373122	TRUE	3	10	Amp		0.966417
11	A11	FALSE	G5A_T3	lon	UNKNOWN	FAM	NFQ-MGB	16.4243	16.4932	0.106523	0.138192	0.131832	0.00976362	13.6411	0.9981	-3.2381	103.621	TRUE	0.373122	TRUE	3	10	Amp		0.963652
12	A12	FALSE	G5A_T3	lon	UNKNOWN	FAM	NFQ-MGB	16.6159	16.4932	0.106523	0.120591	0.131832	0.00976362	13.6411	0.9981	-3.2381	103.621	TRUE	0.373122	TRUE	3	11	Amp		0.962631
13	B1	FALSE	G5B_T2	clpP	UNKNOWN	FAM	NFQ-MGB	18.283	18.1566	0.12072	0.023372	0.0256888	0.0022389	13.1198	0.9983	-3.1651	106.988	TRUE	0.523648	TRUE	3	11	Amp		0.987247
14	B2	FALSE	G5B_T2	clpP	UNKNOWN	FAM	NFQ-MGB	18.1443	18.1566	0.12072	0.0258539	0.0256888	0.0022389	13.1198	0.9983	-3.1651	106.988	TRUE	0.523648	TRUE	3	11	Amp		0.98591
15	B3	FALSE	G5B_T2	clpP	UNKNOWN	FAM	NFQ-MGB	18.0425	18.1566	0.12072	0.0278406	0.0256888	0.0022389	13.1198	0.9983	-3.1651	106.988	TRUE	0.523648	TRUE	3	11	Amp		0.985179
16	B4	FALSE	G5B_T3	clpP	UNKNOWN	FAM	NFQ-MGB	19.8551	19.865	0.0253943	0.00744739	0.00739489	0.000135982	13.1198	0.9983	-3.1651	106.988	TRUE	0.523648	TRUE	3	13	Amp		0.987652
17	B5	FALSE	G5B_T3	clpP	UNKNOWN	FAM	NFQ-MGB	19.8938	19.865	0.0253943	0.00724049	0.00739489	0.000135982	13.1198	0.9983	-3.1651	106.988	TRUE	0.523648	TRUE	3	13	Amp		0.989779
18	B6	FALSE	G5B_T3	clpP	UNKNOWN	FAM	NFQ-MGB	19.846	19.865	0.0253943	0.0074968	0.00739489	0.000135982	13.1198	0.9983	-3.1651	106.988	TRUE	0.523648	TRUE	3	13	Amp		0.986389
19	B7	FALSE	G5B_T2	lon	UNKNOWN	FAM	NFQ-MGB	16.3791	16.382	0.00387995	0.142707	0.142409	0.000392645	13.6411	0.9981	-3.2381	103.621	TRUE	0.373122	TRUE	3	10	Amp		0.974207
20	B8	FALSE	G5B_T2	lon	UNKNOWN	FAM	NFQ-MGB	16.3864	16.382	0.00387995	0.141964	0.142409	0.000392645	13.6411	0.9981	-3.2381	103.621	TRUE	0.373122	TRUE	3	10	Amp		0.966234
21	B9	FALSE	G5B_T2	lon	UNKNOWN	FAM	NFQ-MGB	16.3806	16.382	0.00387995	0.142556	0.142409	0.000392645	13.6411	0.9981	-3.2381	103.621	TRUE	0.373122	TRUE	3	10	Amp		0.968735
22	B10	FALSE	G5B_T3	lon	UNKNOWN	FAM	NFQ-MGB	17.1566	17.2103	0.0781191	0.0820973	0.0791017	0.0043256	13.6411	0.9981	-3.2381	103.621	TRUE	0.373122	TRUE	3	11	Amp		0.961756
23	B11	FALSE	G5B_T3	lon	UNKNOWN	FAM	NFQ-MGB	17.1744	17.2103	0.0781191	0.0810651	0.0791017	0.0043256	13.6411	0.9981	-3.2381	103.621	TRUE	0.373122	TRUE	3	10	Amp		0.961455
24	B12	FALSE	G5B_T3	lon	UNKNOWN	FAM	NFQ-MGB	17.2999	17.2103	0.0781191	0.0741425	0.0791017	0.0043256	13.6411	0.9981	-3.2381	103.621	TRUE	0.373122	TRUE	3	11	Amp		0.964374
25	C1	FALSE	G5C_T2	clpP	UNKNOWN	FAM	NFQ-MGB	19.0711	18.9507	0.10729	0.0131737	0.0144086	0.00110448	13.1198	0.9983	-3.1651	106.988	TRUE	0.523648	TRUE	3	12	Amp		0.981967
26	C2	FALSE	G5C_T2	clpP	UNKNOWN	FAM	NFQ-MGB	18.9157	18.9507	0.10729	0.0147502	0.0144086	0.00110448	13.1198	0.9983	-3.1651	106.988	TRUE	0.523648	TRUE	3	12	Amp		0.989343
27	C3	FALSE	G5C_T2	clpP	UNKNOWN	FAM	NFQ-MGB	18.8653	18.9507	0.10729	0.0153019	0.0144086	0.00110448	13.1198	0.9983	-3.1651	106.988	TRUE	0.523648	TRUE	3	12	Amp		0.988799
28	C4	FALSE	G5C_T3	clpP	UNKNOWN	FAM	NFQ-MGB	19.8871	19.8879	0.0589629	0.00727608	0.00727639	0.000311916	13.1198	0.9983	-3.1651	106.988	TRUE	0.523648	TRUE	3	13	Amp		0.988919
29	C5	FALSE	G5C_T3	clpP	UNKNOWN	FAM	NFQ-MGB	19.9472	19.8879	0.0589629	0.00696462	0.00727639	0.000311916	13.1198	0.9983	-3.1651	106.988	TRUE	0.523648	TRUE	3	13	Amp		0.988925
30	C6	FALSE	G5C_T3	clpP	UNKNOWN	FAM	NFQ-MGB	19.8293	19.8879	0.0589629	0.00758845	0.00727639	0.000311916	13.1198	0.9983	-3.1651	106.988	TRUE	0.523648	TRUE	3	13	Amp		0.990197
31	C7	FALSE	G5C_T2	lon	UNKNOWN	FAM	NFQ-MGB	16.8157	16.8357	0.0204714	0.104615	0.103151	0.00150068	13.6411	0.9981	-3.2381	103.621	TRUE	0.373122	TRUE	3	10	Amp		0.968191
32	C8	FALSE	G5C_T2	lon	UNKNOWN	FAM	NFQ-MGB	16.8346	16.8357	0.0204714	0.103222	0.103151	0.00150068	13.6411	0.9981	-3.2381	103.621	TRUE	0.373122	TRUE	3	11	Amp		0.962896
33	C9	FALSE	G5C_T2	lon	UNKNOWN	FAM	NFQ-MGB	16.8566	16.8357	0.0204714	0.101616	0.103151	0.00150068	13.6411	0.9981	-3.2381	103.621	TRUE	0.373122	TRUE	3	11	Amp		0.968563
34	C10	FALSE	G5C_T3	lon	UNKNOWN	FAM	NFQ-MGB	17.0571	17.1399	0.0865353	0.0881171	0.083184	0.00509711	13.6411	0.9981	-3.2381	103.621	TRUE	0.373122	TRUE	3	11	Amp		0.962916
35	C11	FALSE	G5C_T3	lon	UNKNOWN	FAM	NFQ-MGB	17.1328	17.1399	0.0865353	0.0834976	0.083184	0.00509711	13.6411	0.9981	-3.2381	103.621	TRUE	0.373122	TRUE	3	11	Amp		0.96289
36	C12	FALSE	G5C_T3	lon	UNKNOWN	FAM	NFQ-MGB	17.2297	17.1399	0.0865353	0.0779374	0.083184	0.00509711	13.6411	0.9981	-3.2381	103.621	TRUE	0.373122	TRUE	3	11	Amp		0.960085
37	D1	FALSE	G5D_T2	clpP	UNKNOWN	FAM	NFQ-MGB	19.3264	19.2279	0.0932796	0.0109408	0.0117715	0.000793413	13.1198	0.9983	-3.1651	106.988	TRUE	0.523648	TRUE	3	13	Amp		0.984144
38	D2	FALSE	G5D_T2	clpP	UNKNOWN	FAM	NFQ-MGB	19.2164	19.2279	0.0932796	0.0118523	0.0117715	0.000793413	13.1198	0.9983	-3.1651	106.988	TRUE	0.523648	TRUE	3	12	Amp		0.983116
39	D3	FALSE	G5D_T2	clpP	UNKNOWN	FAM	NFQ-MGB	19.1409	19.2279	0.0932796	0.0125214	0.0117715	0.000793413	13.1198	0.9983	-3.1651	106.988	TRUE	0.523648	TRUE	3	12	Amp		0.985866
40	D4	FALSE	G5D_T3	clpP	UNKNOWN	FAM	NFQ-MGB	19.428	19.4635	0.0310179	0.0101613	0.00990399	0.000224807	13.1198	0.9983	-3.1651	106.988	TRUE	0.523648	TRUE	3	12	Amp		0.988543
41	D5	FALSE	G5D_T3	clpP	UNKNOWN	FAM	NFQ-MGB	19.4854	19.4635	0.0310179	0.00974587	0.00990399	0.000224807	13.1198	0.9983	-3.1651	106.988	TRUE	0.523648	TRUE	3	13	Amp		0.984247
42	D6	FALSE	G5D_T3	clpP	UNKNOWN	FAM	NFQ-MGB	19.4771	19.4635	0.0310179	0.00980476	0.00990399	0.000224807	13.1198	0.9983	-3.1651	106.988	TRUE	0.523648	TRUE	3	12	Amp		0.98553
43	D7	FALSE	G5D_T2	lon	UNKNOWN	FAM	NFQ-MGB	17.3037	17.2753	0.0253427	0.0739445	0.0754593	0.00135459	13.6411	0.9981	-3.2381	103.621	TRUE	0.373122	TRUE	3	11	Amp		0.965514
44	D8	FALSE	G5D_T2	lon	UNKNOWN	FAM	NFQ-MGB	17.2674	17.2753	0.0253427	0.0758789	0.0754593	0.00135459	13.6411	0.9981	-3.2381	103.621	TRUE	0.373122	TRUE	3	11	Amp		0.963517
45	D9	FALSE	G5D_T2	lon	UNKNOWN	FAM	NFQ-MGB	17.2549	17.2753	0.0253427	0.0765544	0.0754593	0.00135459	13.6411	0.9981	-3.2381	103.621	TRUE	0.373122	TRUE	3	11	Amp		0.962671
46	D10	FALSE	G5D_T3	lon	UNKNOWN	FAM	NFQ-MGB	16.8785	16.845	0.0377019	0.100047	0.102487	0.00275759	13.6411	0.9981	-3.2381	103.621	TRUE	0.373122	TRUE	3	11	Amp		0.970361
47	D11	FALSE	G5D_T3	lon	UNKNOWN	FAM	NFQ-MGB	16.8042	16.845	0.0377019	0.105478	0.102487	0.00275759	13.6411	0.9981	-3.2381	103.621	TRUE	0.373122	TRUE	3	11	Amp		0.969234
48	D12	FALSE	G5D_T3	lon	UNKNOWN	FAM	NFQ-MGB	16.8523	16.845	0.0377019	0.101935	0.102487	0.00275759	13.6411	0.9981	-3.2381	103.621	TRUE	0.373122	TRUE	3	10	Amp		0.973221
49	E1	FALSE	G5E_T2	clpP	UNKNOWN	FAM	NFQ-MGB	19.2546	19.1303	0.11933	0.0115277	0.0126499	0.00109086	13.1198	0.9983	-3.1651	106.988	TRUE	0.523648	TRUE	3	12	Amp		0.983377
50	E2	FALSE	G5E_T2	clpP	UNKNOWN	FAM	NFQ-MGB	19.1198	19.1303	0.11933	0.0127154	0.0126499	0.00109086	13.1198	0.9983	-3.1651	106.988	TRUE	0.523648	TRUE	3	12	Amp		0.986748
51	E3	FALSE	G5E_T2	clpP	UNKNOWN	FAM	NFQ-MGB	19.0166	19.1303	0.11933	0.0137065	0.0126499	0.00109086	13.1198	0.9983	-3.1651	106.988	TRUE	0.523648	TRUE	3	12	Amp		0.984338
52	E4	FALSE	G5E_T3	clpP	UNKNOWN	FAM	NFQ-MGB	19.6069	19.6546	0.041383	0.00892121	0.00861976	0.000261671	13.1198	0.9983	-3.1651	106.988	TRUE	0.523648	TRUE	3	13	Amp		0.987243
53	E5	FALSE	G5E_T3	clpP	UNKNOWN	FAM	NFQ-MGB	19.6813	19.6546	0.041383	0.00845119	0.00861976	0.000261671	13.1198	0.9983	-3.1651	106.988	TRUE	0.523648	TRUE	3	13	Amp		0.9903
54	E6	FALSE	G5E_T3	clpP	UNKNOWN	FAM	NFQ-MGB	19.6755	19.6546	0.041383	0.00848688	0.00861976	0.000261671	13.1198	0.9983	-3.1651	106.988	TRUE	0.523648	TRUE	3	13	Amp		0.987661
55	E7	FALSE	G5E_T2	lon	UNKNOWN	FAM	NFQ-MGB	16.2604	16.2624	0.0127468	0.155275	0.155054	0.00140394	13.6411	0.9981	-3.2381	103.621	TRUE	0.373122	TRUE	3	10	Amp		0.969213
56	E8	FALSE	G5E_T2	lon	UNKNOWN	FAM	NFQ-MGB	16.2508	16.2624	0.0127468	0.156334	0.155054	0.00140394	13.6411	0.9981	-3.2381	103.621	TRUE	0.373122	TRUE	3	10	Amp		0.96422
57	E9	FALSE	G5E_T2	lon	UNKNOWN	FAM	NFQ-MGB	16.2761	16.2624	0.0127468	0.153553	0.155054	0.00140394	13.6411	0.9981	-3.2381	103.621	TRUE	0.373122	TRUE	3	11	Amp		0.965252
58	E10	FALSE	G5E_T3	lon	UNKNOWN	FAM	NFQ-MGB	16.2394	16.1544	0.0774469	0.15761	0.167596	0.00914066	13.6411	0.9981	-3.2381	103.621	TRUE	0.373122	TRUE	3	10	Amp		0.968072
59	E11	FALSE	G5E_T3	lon	UNKNOWN	FAM	NFQ-MGB	16.136	16.1544	0.0774469	0.169631	0.167596	0.00914066	13.6411	0.9981	-3.2381	103.621	TRUE	0.373122	TRUE	3	10	Amp		0.969664
60	E12	FALSE	G5E_T3	lon	UNKNOWN	FAM	NFQ-MGB	16.0878	16.1544	0.0774469	0.175548	0.167596	0.00914066	13.6411	0.9981	-3.2381	103.621	TRUE	0.373122	TRUE	3	10	Amp		0.964121
61	F1	FALSE	822E8_ON	clpP	STANDARD	FAM	NFQ-MGB	13.2402	13.2402		1			13.1198	0.9983	-3.1651	106.988	TRUE	0.523648	TRUE	3	6	Amp		0.97665
62	F2	FALSE	822E8_ON	clpP	STANDARD	FAM	NFQ-MGB	16.1753	16.1753		0.1			13.1198	0.9983	-3.1651	106.988	TRUE	0.523648	TRUE	3	10	Amp		0.982385
63	F3	FALSE	822E8_ON	clpP	STANDARD	FAM	NFQ-MGB	19.4538	19.4538		0.01			13.1198	0.9983	-3.1651	106.988	TRUE	0.523648	TRUE	3	13	Amp		0.986992
64	F4	FALSE	822E8_ON	clpP	STANDARD	FAM	NFQ-MGB	22.4601	22.4601		0.001			13.1198	0.9983	-3.1651	106.988	TRUE	0.523648	TRUE	3	16	Amp		0.984724
65	F5	FALSE	822E8_ON	clpP	STANDARD	FAM	NFQ-MGB	25.642	25.642		0.0001			13.1198	0.9983	-3.1651	106.988	TRUE	0.523648	TRUE	3	19	Amp		0.98728
66	F6	FALSE	822E8_ON	clpP	STANDARD	FAM	NFQ-MGB	29.4978	29.4978		1e-05			13.1198	0.9983	-3.1651	106.988	TRUE	0.523648	TRUE	3	22	Amp		0.986278
67	F7	FALSE	822E8_ON	clpP	STANDARD	FAM	NFQ-MGB	31.8368	31.8368		1e-06			13.1198	0.9983	-3.1651	106.988	TRUE	0.523648	TRUE	3	25	Amp		0.986281
68	F8	FALSE		clpP	NTC	FAM	NFQ-MGB	Undetermined						13.1198	0.9983	-3.1651	106.988	TRUE	0.523648	TRUE	3	39	No Amp		0
73	G1	FALSE	F084_ON	lon	STANDARD	FAM	NFQ-MGB	13.3754	13.3754		1			13.6411	0.9981	-3.2381	103.621	TRUE	0.373122	TRUE	3	8	Amp		0.962031
74	G2	FALSE	F084_ON	lon	STANDARD	FAM	NFQ-MGB	16.7549	16.7549		0.1			13.6411	0.9981	-3.2381	103.621	TRUE	0.373122	TRUE	3	11	Amp		0.961308
75	G3	FALSE	F084_ON	lon	STANDARD	FAM	NFQ-MGB	20.311	20.311		0.01			13.6411	0.9981	-3.2381	103.621	TRUE	0.373122	TRUE	3	14	Amp		0.958617
76	G4	FALSE	F084_ON	lon	STANDARD	FAM	NFQ-MGB	23.5785	23.5785		0.001			13.6411	0.9981	-3.2381	103.621	TRUE	0.373122	TRUE	3	17	Amp		0.960651
77	G5	FALSE	F084_ON	lon	STANDARD	FAM	NFQ-MGB	26.9045	26.9045		0.0001			13.6411	0.9981	-3.2381	103.621	TRUE	0.373122	TRUE	3	21	Amp		0.955497
78	G6	FALSE	F084_ON	lon	STANDARD	FAM	NFQ-MGB	29.9851	29.9851		1e-05			13.6411	0.9981	-3.2381	103.621	TRUE	0.373122	TRUE	3	24	Amp		0.956264
79	G7	FALSE	F084_ON	lon	STANDARD	FAM	NFQ-MGB	32.5802	32.5802		1e-06			13.6411	0.9981	-3.2381	103.621	TRUE	0.373122	TRUE	3	26	Amp		0.944448
80	G8	FALSE		lon	NTC	FAM	NFQ-MGB	Undetermined						13.6411	0.9981	-3.2381	103.621	TRUE	0.373122	TRUE	3	39	No Amp		0
Plate 7
Well	Well Position	Omit	Sample Name	Target Name	Task	Reporter	Quencher	CT	Ct Mean	Ct SD	Quantity	Quantity Mean	Quantity SD	Y-Intercept	R(superscript 2)	Slope	Efficiency	Automatic Ct Threshold	Ct Threshold	Automatic Baseline	Baseline Start	Baseline End	Amp Status	Comments	Cq Conf
1	A1	FALSE	G6A_T1	clpP	UNKNOWN	FAM	NFQ-MGB	17.8667	17.7215	0.126948	0.056328	0.0626739	0.00555807	13.8529	0.9996	-3.2129	104.76	TRUE	0.480449	TRUE	3	11	Amp		0.986922
2	A2	FALSE	G6A_T1	clpP	UNKNOWN	FAM	NFQ-MGB	17.6665	17.7215	0.126948	0.0650167	0.0626739	0.00555807	13.8529	0.9996	-3.2129	104.76	TRUE	0.480449	TRUE	3	11	Amp		0.987907
3	A3	FALSE	G6A_T1	clpP	UNKNOWN	FAM	NFQ-MGB	17.6313	17.7215	0.126948	0.0666771	0.0626739	0.00555807	13.8529	0.9996	-3.2129	104.76	TRUE	0.480449	TRUE	3	11	Amp		0.985284
4	A4	FALSE	G6A_T2	clpP	UNKNOWN	FAM	NFQ-MGB	19.6374	19.5655	0.0626977	0.0158343	0.0166831	0.000740224	13.8529	0.9996	-3.2129	104.76	TRUE	0.480449	TRUE	3	13	Amp		0.988747
5	A5	FALSE	G6A_T2	clpP	UNKNOWN	FAM	NFQ-MGB	19.5366	19.5655	0.0626977	0.0170206	0.0166831	0.000740224	13.8529	0.9996	-3.2129	104.76	TRUE	0.480449	TRUE	3	13	Amp		0.98394
6	A6	FALSE	G6A_T2	clpP	UNKNOWN	FAM	NFQ-MGB	19.5224	19.5655	0.0626977	0.0171944	0.0166831	0.000740224	13.8529	0.9996	-3.2129	104.76	TRUE	0.480449	TRUE	3	13	Amp		0.988238
7	A7	FALSE	G6A_T3	clpP	UNKNOWN	FAM	NFQ-MGB	18.985	19.0686	0.0768023	0.0252729	0.0238268	0.00132187	13.8529	0.9996	-3.2129	104.76	TRUE	0.480449	TRUE	3	12	Amp		0.98708
8	A8	FALSE	G6A_T3	clpP	UNKNOWN	FAM	NFQ-MGB	19.136	19.0686	0.0768023	0.0226807	0.0238268	0.00132187	13.8529	0.9996	-3.2129	104.76	TRUE	0.480449	TRUE	3	12	Amp		0.97374
9	A9	FALSE	G6A_T3	clpP	UNKNOWN	FAM	NFQ-MGB	19.0849	19.0686	0.0768023	0.0235268	0.0238268	0.00132187	13.8529	0.9996	-3.2129	104.76	TRUE	0.480449	TRUE	3	12	Amp		0.98862
10	A10	FALSE	Mouse811E7_ON	clpP	STANDARD	FAM	NFQ-MGB	13.727	13.727		1			13.8529	0.9996	-3.2129	104.76	TRUE	0.480449	TRUE	3	7	Amp		0.983945
11	A11	FALSE	F016_ON	prtR	STANDARD	FAM	NFQ-MGB	13.9389	13.9389		1			14.1013	0.9997	-3.2485	103.158	TRUE	0.603004	TRUE	3	7	Amp		0.981984
13	B1	FALSE	G6B_T1	clpP	UNKNOWN	FAM	NFQ-MGB	17.9583	17.851	0.114748	0.0527475	0.0570928	0.00472495	13.8529	0.9996	-3.2129	104.76	TRUE	0.480449	TRUE	3	11	Amp		0.991161
14	B2	FALSE	G6B_T1	clpP	UNKNOWN	FAM	NFQ-MGB	17.8647	17.851	0.114748	0.0564082	0.0570928	0.00472495	13.8529	0.9996	-3.2129	104.76	TRUE	0.480449	TRUE	3	11	Amp		0.988711
15	B3	FALSE	G6B_T1	clpP	UNKNOWN	FAM	NFQ-MGB	17.7301	17.851	0.114748	0.0621227	0.0570928	0.00472495	13.8529	0.9996	-3.2129	104.76	TRUE	0.480449	TRUE	3	11	Amp		0.986829
16	B4	FALSE	G6B_T2	clpP	UNKNOWN	FAM	NFQ-MGB	19.7999	19.7421	0.050083	0.0140934	0.0146956	0.000521932	13.8529	0.9996	-3.2129	104.76	TRUE	0.480449	TRUE	3	13	Amp		0.989835
17	B5	FALSE	G6B_T2	clpP	UNKNOWN	FAM	NFQ-MGB	19.7153	19.7421	0.050083	0.014975	0.0146956	0.000521932	13.8529	0.9996	-3.2129	104.76	TRUE	0.480449	TRUE	3	13	Amp		0.984002
18	B6	FALSE	G6B_T2	clpP	UNKNOWN	FAM	NFQ-MGB	19.7112	19.7421	0.050083	0.0150184	0.0146956	0.000521932	13.8529	0.9996	-3.2129	104.76	TRUE	0.480449	TRUE	3	13	Amp		0.988724
19	B7	FALSE	G6B_T3	clpP	UNKNOWN	FAM	NFQ-MGB	19.2081	19.1918	0.0342087	0.0215381	0.0217955	0.000537909	13.8529	0.9996	-3.2129	104.76	TRUE	0.480449	TRUE	3	12	Amp		0.986064
20	B8	FALSE	G6B_T3	clpP	UNKNOWN	FAM	NFQ-MGB	19.2149	19.1918	0.0342087	0.0214346	0.0217955	0.000537909	13.8529	0.9996	-3.2129	104.76	TRUE	0.480449	TRUE	3	13	Amp		0.98876
21	B9	FALSE	G6B_T3	clpP	UNKNOWN	FAM	NFQ-MGB	19.1525	19.1918	0.0342087	0.0224137	0.0217955	0.000537909	13.8529	0.9996	-3.2129	104.76	TRUE	0.480449	TRUE	3	13	Amp		0.98532
22	B10	FALSE	Mouse811E7_ON	clpP	STANDARD	FAM	NFQ-MGB	17.0619	17.0619		0.1			13.8529	0.9996	-3.2129	104.76	TRUE	0.480449	TRUE	3	11	Amp		0.986417
23	B11	FALSE	F016_ON	prtR	STANDARD	FAM	NFQ-MGB	17.4491	17.4491		0.1			14.1013	0.9997	-3.2485	103.158	TRUE	0.603004	TRUE	3	11	Amp		0.990656
25	C1	FALSE	G6D_T1	clpP	UNKNOWN	FAM	NFQ-MGB	18.5092	18.3998	0.0960042	0.0355416	0.0385	0.00260059	13.8529	0.9996	-3.2129	104.76	TRUE	0.480449	TRUE	3	12	Amp		0.984905
26	C2	FALSE	G6D_T1	clpP	UNKNOWN	FAM	NFQ-MGB	18.3296	18.3998	0.0960042	0.0404253	0.0385	0.00260059	13.8529	0.9996	-3.2129	104.76	TRUE	0.480449	TRUE	3	12	Amp		0.987509
27	C3	FALSE	G6D_T1	clpP	UNKNOWN	FAM	NFQ-MGB	18.3607	18.3998	0.0960042	0.0395331	0.0385	0.00260059	13.8529	0.9996	-3.2129	104.76	TRUE	0.480449	TRUE	3	12	Amp		0.986632
28	C4	FALSE	G6D_T2	clpP	UNKNOWN	FAM	NFQ-MGB	19.3782	19.4127	0.094094	0.0190666	0.018629	0.00123523	13.8529	0.9996	-3.2129	104.76	TRUE	0.480449	TRUE	3	13	Amp		0.987711
29	C5	FALSE	G6D_T2	clpP	UNKNOWN	FAM	NFQ-MGB	19.5192	19.4127	0.094094	0.0172345	0.018629	0.00123523	13.8529	0.9996	-3.2129	104.76	TRUE	0.480449	TRUE	3	13	Amp		0.98807
30	C6	FALSE	G6D_T2	clpP	UNKNOWN	FAM	NFQ-MGB	19.3407	19.4127	0.094094	0.0195858	0.018629	0.00123523	13.8529	0.9996	-3.2129	104.76	TRUE	0.480449	TRUE	3	12	Amp		0.987571
31	C7	FALSE	G6D_T3	clpP	UNKNOWN	FAM	NFQ-MGB	18.9092	18.9617	0.0489545	0.0266839	0.025709	0.000905661	13.8529	0.9996	-3.2129	104.76	TRUE	0.480449	TRUE	3	12	Amp		0.98947
32	C8	FALSE	G6D_T3	clpP	UNKNOWN	FAM	NFQ-MGB	18.9698	18.9617	0.0489545	0.0255491	0.025709	0.000905661	13.8529	0.9996	-3.2129	104.76	TRUE	0.480449	TRUE	3	12	Amp		0.991887
33	C9	FALSE	G6D_T3	clpP	UNKNOWN	FAM	NFQ-MGB	19.0061	18.9617	0.0489545	0.0248939	0.025709	0.000905661	13.8529	0.9996	-3.2129	104.76	TRUE	0.480449	TRUE	3	13	Amp		0.985138
34	C10	FALSE	Mouse811E7_ON	clpP	STANDARD	FAM	NFQ-MGB	20.3169	20.3169		0.01			13.8529	0.9996	-3.2129	104.76	TRUE	0.480449	TRUE	3	14	Amp		0.986337
35	C11	FALSE	F016_ON	prtR	STANDARD	FAM	NFQ-MGB	20.7271	20.7271		0.01			14.1013	0.9997	-3.2485	103.158	TRUE	0.603004	TRUE	3	14	Amp		0.989595
37	D1	FALSE	G6E_T1	clpP	UNKNOWN	FAM	NFQ-MGB	17.2833	17.2235	0.0538532	0.0855687	0.0893588	0.00342231	13.8529	0.9996	-3.2129	104.76	TRUE	0.480449	TRUE	3	11	Amp		0.989146
38	D2	FALSE	G6E_T1	clpP	UNKNOWN	FAM	NFQ-MGB	17.2084	17.2235	0.0538532	0.0902854	0.0893588	0.00342231	13.8529	0.9996	-3.2129	104.76	TRUE	0.480449	TRUE	3	11	Amp		0.984321
39	D3	FALSE	G6E_T1	clpP	UNKNOWN	FAM	NFQ-MGB	17.1788	17.2235	0.0538532	0.0922225	0.0893588	0.00342231	13.8529	0.9996	-3.2129	104.76	TRUE	0.480449	TRUE	3	11	Amp		0.984191
40	D4	FALSE	G6E_T2	clpP	UNKNOWN	FAM	NFQ-MGB	19.0245	19.1087	0.095185	0.0245682	0.0231647	0.00156372	13.8529	0.9996	-3.2129	104.76	TRUE	0.480449	TRUE	3	12	Amp		0.985199
41	D5	FALSE	G6E_T2	clpP	UNKNOWN	FAM	NFQ-MGB	19.212	19.1087	0.095185	0.0214792	0.0231647	0.00156372	13.8529	0.9996	-3.2129	104.76	TRUE	0.480449	TRUE	3	13	Amp		0.986425
42	D6	FALSE	G6E_T2	clpP	UNKNOWN	FAM	NFQ-MGB	19.0897	19.1087	0.095185	0.0234468	0.0231647	0.00156372	13.8529	0.9996	-3.2129	104.76	TRUE	0.480449	TRUE	3	12	Amp		0.984713
43	D7	FALSE	G6E_T3	clpP	UNKNOWN	FAM	NFQ-MGB	20.7276	20.6998	0.0378012	0.00724881	0.00739653	0.00020173	13.8529	0.9996	-3.2129	104.76	TRUE	0.480449	TRUE	3	14	Amp		0.988477
44	D8	FALSE	G6E_T3	clpP	UNKNOWN	FAM	NFQ-MGB	20.7151	20.6998	0.0378012	0.00731442	0.00739653	0.00020173	13.8529	0.9996	-3.2129	104.76	TRUE	0.480449	TRUE	3	14	Amp		0.99013
45	D9	FALSE	G6E_T3	clpP	UNKNOWN	FAM	NFQ-MGB	20.6568	20.6998	0.0378012	0.00762637	0.00739653	0.00020173	13.8529	0.9996	-3.2129	104.76	TRUE	0.480449	TRUE	3	14	Amp		0.989466
46	D10	FALSE	Mouse811E7_ON	clpP	STANDARD	FAM	NFQ-MGB	23.5874	23.5874		0.001			13.8529	0.9996	-3.2129	104.76	TRUE	0.480449	TRUE	3	17	Amp		0.990152
47	D11	FALSE	F016_ON	prtR	STANDARD	FAM	NFQ-MGB	23.8452	23.8452		0.001			14.1013	0.9997	-3.2485	103.158	TRUE	0.603004	TRUE	3	17	Amp		0.989228
49	E1	FALSE	G6A_T1	prtR	UNKNOWN	FAM	NFQ-MGB	17.1005	17.0246	0.0679238	0.119327	0.126021	0.0060043	14.1013	0.9997	-3.2485	103.158	TRUE	0.603004	TRUE	3	10	Amp		0.983164
50	E2	FALSE	G6A_T1	prtR	UNKNOWN	FAM	NFQ-MGB	17.0037	17.0246	0.0679238	0.127804	0.126021	0.0060043	14.1013	0.9997	-3.2485	103.158	TRUE	0.603004	TRUE	3	10	Amp		0.983572
51	E3	FALSE	G6A_T1	prtR	UNKNOWN	FAM	NFQ-MGB	16.9696	17.0246	0.0679238	0.130932	0.126021	0.0060043	14.1013	0.9997	-3.2485	103.158	TRUE	0.603004	TRUE	3	10	Amp		0.986235
52	E4	FALSE	G6A_T2	prtR	UNKNOWN	FAM	NFQ-MGB	16.8888	16.9255	0.0332528	0.138651	0.135116	0.00319799	14.1013	0.9997	-3.2485	103.158	TRUE	0.603004	TRUE	3	10	Amp		0.987021
53	E5	FALSE	G6A_T2	prtR	UNKNOWN	FAM	NFQ-MGB	16.934	16.9255	0.0332528	0.134271	0.135116	0.00319799	14.1013	0.9997	-3.2485	103.158	TRUE	0.603004	TRUE	3	10	Amp		0.990457
54	E6	FALSE	G6A_T2	prtR	UNKNOWN	FAM	NFQ-MGB	16.9536	16.9255	0.0332528	0.132425	0.135116	0.00319799	14.1013	0.9997	-3.2485	103.158	TRUE	0.603004	TRUE	3	10	Amp		0.988342
55	E7	FALSE	G6A_T3	prtR	UNKNOWN	FAM	NFQ-MGB	16.3731	16.3528	0.0231289	0.199834	0.20275	0.003332	14.1013	0.9997	-3.2485	103.158	TRUE	0.603004	TRUE	3	10	Amp		0.98656
56	E8	FALSE	G6A_T3	prtR	UNKNOWN	FAM	NFQ-MGB	16.3576	16.3528	0.0231289	0.202034	0.20275	0.003332	14.1013	0.9997	-3.2485	103.158	TRUE	0.603004	TRUE	3	10	Amp		0.987536
57	E9	FALSE	G6A_T3	prtR	UNKNOWN	FAM	NFQ-MGB	16.3276	16.3528	0.0231289	0.206382	0.20275	0.003332	14.1013	0.9997	-3.2485	103.158	TRUE	0.603004	TRUE	3	9	Amp		0.98466
58	E10	FALSE	Mouse811E7_ON	clpP	STANDARD	FAM	NFQ-MGB	26.8475	26.8475		0.0001			13.8529	0.9996	-3.2129	104.76	TRUE	0.480449	TRUE	3	19	Amp		0.987411
59	E11	FALSE	F016_ON	prtR	STANDARD	FAM	NFQ-MGB	27.0235	27.0235		0.0001			14.1013	0.9997	-3.2485	103.158	TRUE	0.603004	TRUE	3	20	Amp		0.986249
61	F1	FALSE	G6B_T1	prtR	UNKNOWN	FAM	NFQ-MGB	17.4305	17.3604	0.0627142	0.094441	0.0993196	0.00437252	14.1013	0.9997	-3.2485	103.158	TRUE	0.603004	TRUE	3	10	Amp		0.982367
62	F2	FALSE	G6B_T1	prtR	UNKNOWN	FAM	NFQ-MGB	17.3097	17.3604	0.0627142	0.102885	0.0993196	0.00437252	14.1013	0.9997	-3.2485	103.158	TRUE	0.603004	TRUE	3	10	Amp		0.985041
63	F3	FALSE	G6B_T1	prtR	UNKNOWN	FAM	NFQ-MGB	17.3409	17.3604	0.0627142	0.100633	0.0993196	0.00437252	14.1013	0.9997	-3.2485	103.158	TRUE	0.603004	TRUE	3	10	Amp		0.983621
64	F4	FALSE	G6B_T2	prtR	UNKNOWN	FAM	NFQ-MGB	17.0818	17.1093	0.024714	0.120919	0.118598	0.00208465	14.1013	0.9997	-3.2485	103.158	TRUE	0.603004	TRUE	3	10	Amp		0.981854
65	F5	FALSE	G6B_T2	prtR	UNKNOWN	FAM	NFQ-MGB	17.1164	17.1093	0.024714	0.117993	0.118598	0.00208465	14.1013	0.9997	-3.2485	103.158	TRUE	0.603004	TRUE	3	9	Amp		0.985588
66	F6	FALSE	G6B_T2	prtR	UNKNOWN	FAM	NFQ-MGB	17.1297	17.1093	0.024714	0.116884	0.118598	0.00208465	14.1013	0.9997	-3.2485	103.158	TRUE	0.603004	TRUE	3	10	Amp		0.981665
67	F7	FALSE	G6B_T3	prtR	UNKNOWN	FAM	NFQ-MGB	16.0774	16.0755	0.0754964	0.246428	0.247004	0.0132268	14.1013	0.9997	-3.2485	103.158	TRUE	0.603004	TRUE	3	9	Amp		0.984277
68	F8	FALSE	G6B_T3	prtR	UNKNOWN	FAM	NFQ-MGB	16.15	16.0755	0.0754964	0.234074	0.247004	0.0132268	14.1013	0.9997	-3.2485	103.158	TRUE	0.603004	TRUE	3	10	Amp		0.983009
69	F9	FALSE	G6B_T3	prtR	UNKNOWN	FAM	NFQ-MGB	15.999	16.0755	0.0754964	0.260509	0.247004	0.0132268	14.1013	0.9997	-3.2485	103.158	TRUE	0.603004	TRUE	3	9	Amp		0.990163
70	F10	FALSE	Mouse811E7_ON	clpP	STANDARD	FAM	NFQ-MGB	29.9684	29.9684		1e-05			13.8529	0.9996	-3.2129	104.76	TRUE	0.480449	TRUE	3	23	Amp		0.987263
71	F11	FALSE	F016_ON	prtR	STANDARD	FAM	NFQ-MGB	30.4581	30.4581		1e-05			14.1013	0.9997	-3.2485	103.158	TRUE	0.603004	TRUE	3	24	Amp		0.986732
73	G1	FALSE	G6D_T1	prtR	UNKNOWN	FAM	NFQ-MGB	17.746	17.6684	0.0828586	0.0755128	0.079877	0.0047128	14.1013	0.9997	-3.2485	103.158	TRUE	0.603004	TRUE	3	11	Amp		0.983758
74	G2	FALSE	G6D_T1	prtR	UNKNOWN	FAM	NFQ-MGB	17.678	17.6684	0.0828586	0.0792438	0.079877	0.0047128	14.1013	0.9997	-3.2485	103.158	TRUE	0.603004	TRUE	3	11	Amp		0.985755
75	G3	FALSE	G6D_T1	prtR	UNKNOWN	FAM	NFQ-MGB	17.5812	17.6684	0.0828586	0.0848744	0.079877	0.0047128	14.1013	0.9997	-3.2485	103.158	TRUE	0.603004	TRUE	3	10	Amp		0.984393
76	G4	FALSE	G6D_T2	prtR	UNKNOWN	FAM	NFQ-MGB	17.0231	17.0937	0.0629095	0.12606	0.119981	0.00540108	14.1013	0.9997	-3.2485	103.158	TRUE	0.603004	TRUE	3	10	Amp		0.980295
77	G5	FALSE	G6D_T2	prtR	UNKNOWN	FAM	NFQ-MGB	17.1145	17.0937	0.0629095	0.118149	0.119981	0.00540108	14.1013	0.9997	-3.2485	103.158	TRUE	0.603004	TRUE	3	10	Amp		0.982018
78	G6	FALSE	G6D_T2	prtR	UNKNOWN	FAM	NFQ-MGB	17.1437	17.0937	0.0629095	0.115734	0.119981	0.00540108	14.1013	0.9997	-3.2485	103.158	TRUE	0.603004	TRUE	3	11	Amp		0.980485
79	G7	FALSE	G6D_T3	prtR	UNKNOWN	FAM	NFQ-MGB	16.3353	16.3241	0.0330992	0.205256	0.206938	0.00488028	14.1013	0.9997	-3.2485	103.158	TRUE	0.603004	TRUE	3	10	Amp		0.983677
80	G8	FALSE	G6D_T3	prtR	UNKNOWN	FAM	NFQ-MGB	16.3501	16.3241	0.0330992	0.203121	0.206938	0.00488028	14.1013	0.9997	-3.2485	103.158	TRUE	0.603004	TRUE	3	10	Amp		0.981853
81	G9	FALSE	G6D_T3	prtR	UNKNOWN	FAM	NFQ-MGB	16.2868	16.3241	0.0330992	0.212436	0.206938	0.00488028	14.1013	0.9997	-3.2485	103.158	TRUE	0.603004	TRUE	3	9	Amp		0.989787
82	G10	FALSE	Mouse811E7_ON	clpP	STANDARD	FAM	NFQ-MGB	32.9334	32.9334		1e-06			13.8529	0.9996	-3.2129	104.76	TRUE	0.480449	TRUE	3	26	Amp		0.984686
83	G11	FALSE	F016_ON	prtR	STANDARD	FAM	NFQ-MGB	33.4875	33.4875		1e-06			14.1013	0.9997	-3.2485	103.158	TRUE	0.603004	TRUE	3	26	Amp		0.983924
85	H1	FALSE	G6E_T1	prtR	UNKNOWN	FAM	NFQ-MGB	16.5632	16.6095	0.0786353	0.174638	0.169173	0.00927302	14.1013	0.9997	-3.2485	103.158	TRUE	0.603004	TRUE	3	10	Amp		0.989764
86	H2	FALSE	G6E_T1	prtR	UNKNOWN	FAM	NFQ-MGB	16.565	16.6095	0.0786353	0.174415	0.169173	0.00927302	14.1013	0.9997	-3.2485	103.158	TRUE	0.603004	TRUE	3	9	Amp		0.984143
87	H3	FALSE	G6E_T1	prtR	UNKNOWN	FAM	NFQ-MGB	16.7003	16.6095	0.0786353	0.158466	0.169173	0.00927302	14.1013	0.9997	-3.2485	103.158	TRUE	0.603004	TRUE	3	10	Amp		0.984722
88	H4	FALSE	G6E_T2	prtR	UNKNOWN	FAM	NFQ-MGB	16.5192	16.5436	0.0793782	0.180175	0.177265	0.00985192	14.1013	0.9997	-3.2485	103.158	TRUE	0.603004	TRUE	3	10	Amp		0.989285
89	H5	FALSE	G6E_T2	prtR	UNKNOWN	FAM	NFQ-MGB	16.6324	16.5436	0.0793782	0.166286	0.177265	0.00985192	14.1013	0.9997	-3.2485	103.158	TRUE	0.603004	TRUE	3	10	Amp		0.985439
90	H6	FALSE	G6E_T2	prtR	UNKNOWN	FAM	NFQ-MGB	16.4793	16.5436	0.0793782	0.185334	0.177265	0.00985192	14.1013	0.9997	-3.2485	103.158	TRUE	0.603004	TRUE	3	10	Amp		0.983498
91	H7	FALSE	G6E_T3	prtR	UNKNOWN	FAM	NFQ-MGB	17.6646	17.7559	0.0796646	0.0799979	0.0750698	0.00430067	14.1013	0.9997	-3.2485	103.158	TRUE	0.603004	TRUE	3	11	Amp		0.984909
92	H8	FALSE	G6E_T3	prtR	UNKNOWN	FAM	NFQ-MGB	17.7912	17.7559	0.0796646	0.0731364	0.0750698	0.00430067	14.1013	0.9997	-3.2485	103.158	TRUE	0.603004	TRUE	3	11	Amp		0.989219
93	H9	FALSE	G6E_T3	prtR	UNKNOWN	FAM	NFQ-MGB	17.8118	17.7559	0.0796646	0.0720752	0.0750698	0.00430067	14.1013	0.9997	-3.2485	103.158	TRUE	0.603004	TRUE	3	10	Amp		0.991474
94	H10	FALSE		clpP	NTC	FAM	NFQ-MGB	Undetermined						13.8529	0.9996	-3.2129	104.76	TRUE	0.480449	TRUE	3	39	No Amp		0
95	H11	FALSE		prtR	NTC	FAM	NFQ-MGB	Undetermined						14.1013	0.9997	-3.2485	103.158	TRUE	0.603004	TRUE	3	32	Inconclusive		0
Plate 11
Well	Well Position	Omit	Sample Name	Target Name	Task	Reporter	Quencher	CT	Ct Mean	Ct SD	Quantity	Quantity Mean	Quantity SD	Y-Intercept	R(superscript 2)	Slope	Efficiency	Automatic Ct Threshold	Ct Threshold	Automatic Baseline	Baseline Start	Baseline End	Amp Status	Comments	Cq Conf	CQCONF
1	A1	FALSE	G7A_T1	lon	UNKNOWN	FAM	NFQ-MGB	17.1318	17.0432	0.0875186	0.0836618	0.0890719	0.00539351	13.5519	0.9985	-3.3225	99.9761	TRUE	0.334517	TRUE	3	11	Amp		0.959751	N
2	A2	FALSE	G7A_T1	lon	UNKNOWN	FAM	NFQ-MGB	17.0408	17.0432	0.0875186	0.0891052	0.0890719	0.00539351	13.5519	0.9985	-3.3225	99.9761	TRUE	0.334517	TRUE	3	11	Amp		0.970402	N
3	A3	FALSE	G7A_T1	lon	UNKNOWN	FAM	NFQ-MGB	16.9568	17.0432	0.0875186	0.0944487	0.0890719	0.00539351	13.5519	0.9985	-3.3225	99.9761	TRUE	0.334517	TRUE	3	11	Amp		0.967061	N
4	A4	FALSE	G7A_T2	lon	UNKNOWN	FAM	NFQ-MGB	17.8145	17.8866	0.0646273	0.0521266	0.049618	0.00224214	13.5519	0.9985	-3.3225	99.9761	TRUE	0.334517	TRUE	3	12	Amp		0.971331	N
5	A5	FALSE	G7A_T2	lon	UNKNOWN	FAM	NFQ-MGB	17.9392	17.8866	0.0646273	0.0478092	0.049618	0.00224214	13.5519	0.9985	-3.3225	99.9761	TRUE	0.334517	TRUE	3	12	Amp		0.974738	N
6	A6	FALSE	G7A_T2	lon	UNKNOWN	FAM	NFQ-MGB	17.9061	17.8866	0.0646273	0.0489182	0.049618	0.00224214	13.5519	0.9985	-3.3225	99.9761	TRUE	0.334517	TRUE	3	12	Amp		0.969447	N
7	A7	FALSE	G7A_T1	prtR	UNKNOWN	FAM	NFQ-MGB	16.6748	16.7065	0.0446973	0.199191	0.194838	0.00610369	14.3922	0.9995	-3.2574	102.765	TRUE	0.622667	TRUE	3	10	Amp		0.985998	N
8	A8	FALSE	G7A_T1	prtR	UNKNOWN	FAM	NFQ-MGB	16.7576	16.7065	0.0446973	0.187861	0.194838	0.00610369	14.3922	0.9995	-3.2574	102.765	TRUE	0.622667	TRUE	3	9	Amp		0.98598	N
9	A9	FALSE	G7A_T1	prtR	UNKNOWN	FAM	NFQ-MGB	16.6871	16.7065	0.0446973	0.197462	0.194838	0.00610369	14.3922	0.9995	-3.2574	102.765	TRUE	0.622667	TRUE	3	10	Amp		0.985961	N
10	A10	FALSE	G7A_T2	prtR	UNKNOWN	FAM	NFQ-MGB	15.745	15.7435	0.0990934	0.384326	0.385375	0.0269998	14.3922	0.9995	-3.2574	102.765	TRUE	0.622667	TRUE	3	9	Amp		0.987102	N
11	A11	FALSE	G7A_T2	prtR	UNKNOWN	FAM	NFQ-MGB	15.6436	15.7435	0.0990934	0.412884	0.385375	0.0269998	14.3922	0.9995	-3.2574	102.765	TRUE	0.622667	TRUE	3	9	Amp		0.984573	N
12	A12	FALSE	G7A_T2	prtR	UNKNOWN	FAM	NFQ-MGB	15.8418	15.7435	0.0990934	0.358915	0.385375	0.0269998	14.3922	0.9995	-3.2574	102.765	TRUE	0.622667	TRUE	3	9	Amp		0.990704	N
13	B1	FALSE	G7B_T1	lon	UNKNOWN	FAM	NFQ-MGB	17.6502	17.6309	0.0220507	0.0584103	0.059204	0.000906796	13.5519	0.9985	-3.3225	99.9761	TRUE	0.334517	TRUE	3	11	Amp		0.968948	N
14	B2	FALSE	G7B_T1	lon	UNKNOWN	FAM	NFQ-MGB	17.6069	17.6309	0.0220507	0.0601923	0.059204	0.000906796	13.5519	0.9985	-3.3225	99.9761	TRUE	0.334517	TRUE	3	12	Amp		0.967299	N
15	B3	FALSE	G7B_T1	lon	UNKNOWN	FAM	NFQ-MGB	17.6355	17.6309	0.0220507	0.0590094	0.059204	0.000906796	13.5519	0.9985	-3.3225	99.9761	TRUE	0.334517	TRUE	3	11	Amp		0.967391	N
16	B4	FALSE	G7B_T2	lon	UNKNOWN	FAM	NFQ-MGB	17.3423	17.351	0.0174379	0.0723035	0.0718739	0.000865624	13.5519	0.9985	-3.3225	99.9761	TRUE	0.334517	TRUE	3	11	Amp		0.972871	N
17	B5	FALSE	G7B_T2	lon	UNKNOWN	FAM	NFQ-MGB	17.3396	17.351	0.0174379	0.0724406	0.0718739	0.000865624	13.5519	0.9985	-3.3225	99.9761	TRUE	0.334517	TRUE	3	11	Amp		0.972382	N
18	B6	FALSE	G7B_T2	lon	UNKNOWN	FAM	NFQ-MGB	17.3711	17.351	0.0174379	0.0708775	0.0718739	0.000865624	13.5519	0.9985	-3.3225	99.9761	TRUE	0.334517	TRUE	3	12	Amp		0.972112	N
19	B7	FALSE	G7B_T1	prtR	UNKNOWN	FAM	NFQ-MGB	17.28	17.3034	0.0507666	0.129861	0.127784	0.00453991	14.3922	0.9995	-3.2574	102.765	TRUE	0.622667	TRUE	3	11	Amp		0.983148	N
20	B8	FALSE	G7B_T1	prtR	UNKNOWN	FAM	NFQ-MGB	17.3616	17.3034	0.0507666	0.122578	0.127784	0.00453991	14.3922	0.9995	-3.2574	102.765	TRUE	0.622667	TRUE	3	11	Amp		0.985641	N
21	B9	FALSE	G7B_T1	prtR	UNKNOWN	FAM	NFQ-MGB	17.2685	17.3034	0.0507666	0.130915	0.127784	0.00453991	14.3922	0.9995	-3.2574	102.765	TRUE	0.622667	TRUE	3	10	Amp		0.98307	N
22	B10	FALSE	G7B_T2	prtR	UNKNOWN	FAM	NFQ-MGB	15.6588	15.6774	0.0250189	0.408469	0.403184	0.00709858	14.3922	0.9995	-3.2574	102.765	TRUE	0.622667	TRUE	3	9	Amp		0.986624	N
23	B11	FALSE	G7B_T2	prtR	UNKNOWN	FAM	NFQ-MGB	15.6675	15.6774	0.0250189	0.405966	0.403184	0.00709858	14.3922	0.9995	-3.2574	102.765	TRUE	0.622667	TRUE	3	9	Amp		0.988516	N
24	B12	FALSE	G7B_T2	prtR	UNKNOWN	FAM	NFQ-MGB	15.7058	15.6774	0.0250189	0.395115	0.403184	0.00709858	14.3922	0.9995	-3.2574	102.765	TRUE	0.622667	TRUE	3	9	Amp		0.987597	N
25	C1	FALSE	G7C_T1	lon	UNKNOWN	FAM	NFQ-MGB	16.0656	15.9996	0.0880865	0.175159	0.183591	0.0113693	13.5519	0.9985	-3.3225	99.9761	TRUE	0.334517	TRUE	3	10	Amp		0.968134	N
26	C2	FALSE	G7C_T1	lon	UNKNOWN	FAM	NFQ-MGB	15.8995	15.9996	0.0880865	0.196521	0.183591	0.0113693	13.5519	0.9985	-3.3225	99.9761	TRUE	0.334517	TRUE	3	10	Amp		0.976134	N
27	C3	FALSE	G7C_T1	lon	UNKNOWN	FAM	NFQ-MGB	16.0335	15.9996	0.0880865	0.179093	0.183591	0.0113693	13.5519	0.9985	-3.3225	99.9761	TRUE	0.334517	TRUE	3	10	Amp		0.973223	N
28	C4	FALSE	G7C_T2	lon	UNKNOWN	FAM	NFQ-MGB	17.5679	17.5519	0.0139673	0.0618398	0.0625315	0.0006037	13.5519	0.9985	-3.3225	99.9761	TRUE	0.334517	TRUE	3	12	Amp		0.96912	N
29	C5	FALSE	G7C_T2	lon	UNKNOWN	FAM	NFQ-MGB	17.5422	17.5519	0.0139673	0.0629523	0.0625315	0.0006037	13.5519	0.9985	-3.3225	99.9761	TRUE	0.334517	TRUE	3	11	Amp		0.970472	N
30	C6	FALSE	G7C_T2	lon	UNKNOWN	FAM	NFQ-MGB	17.5456	17.5519	0.0139673	0.0628024	0.0625315	0.0006037	13.5519	0.9985	-3.3225	99.9761	TRUE	0.334517	TRUE	3	11	Amp		0.96986	N
31	C7	FALSE	G7C_T1	prtR	UNKNOWN	FAM	NFQ-MGB	15.9949	16.0137	0.021125	0.322102	0.317869	0.00473675	14.3922	0.9995	-3.2574	102.765	TRUE	0.622667	TRUE	3	9	Amp		0.984395	N
32	C8	FALSE	G7C_T1	prtR	UNKNOWN	FAM	NFQ-MGB	16.0365	16.0137	0.021125	0.312753	0.317869	0.00473675	14.3922	0.9995	-3.2574	102.765	TRUE	0.622667	TRUE	3	9	Amp		0.98262	N
33	C9	FALSE	G7C_T1	prtR	UNKNOWN	FAM	NFQ-MGB	16.0096	16.0137	0.021125	0.318753	0.317869	0.00473675	14.3922	0.9995	-3.2574	102.765	TRUE	0.622667	TRUE	3	9	Amp		0.980632	N
34	C10	FALSE	G7C_T2	prtR	UNKNOWN	FAM	NFQ-MGB	15.4991	15.5921	0.0919957	0.457296	0.428803	0.0279005	14.3922	0.9995	-3.2574	102.765	TRUE	0.622667	TRUE	3	9	Amp		0.986859	N
35	C11	FALSE	G7C_T2	prtR	UNKNOWN	FAM	NFQ-MGB	15.5941	15.5921	0.0919957	0.427578	0.428803	0.0279005	14.3922	0.9995	-3.2574	102.765	TRUE	0.622667	TRUE	3	9	Amp		0.983004	N
36	C12	FALSE	G7C_T2	prtR	UNKNOWN	FAM	NFQ-MGB	15.683	15.5921	0.0919957	0.401535	0.428803	0.0279005	14.3922	0.9995	-3.2574	102.765	TRUE	0.622667	TRUE	3	9	Amp		0.985276	N
37	D1	FALSE	G7D_T1	lon	UNKNOWN	FAM	NFQ-MGB	17.4475	17.441	0.0563449	0.0672221	0.0675576	0.00264623	13.5519	0.9985	-3.3225	99.9761	TRUE	0.334517	TRUE	3	11	Amp		0.973764	N
38	D2	FALSE	G7D_T1	lon	UNKNOWN	FAM	NFQ-MGB	17.3818	17.441	0.0563449	0.0703556	0.0675576	0.00264623	13.5519	0.9985	-3.3225	99.9761	TRUE	0.334517	TRUE	3	11	Amp		0.968169	N
39	D3	FALSE	G7D_T1	lon	UNKNOWN	FAM	NFQ-MGB	17.4939	17.441	0.0563449	0.0650951	0.0675576	0.00264623	13.5519	0.9985	-3.3225	99.9761	TRUE	0.334517	TRUE	3	11	Amp		0.972477	N
40	D4	FALSE	G7D_T2	lon	UNKNOWN	FAM	NFQ-MGB	16.4106	16.3934	0.0169849	0.137912	0.139573	0.00164249	13.5519	0.9985	-3.3225	99.9761	TRUE	0.334517	TRUE	3	10	Amp		0.978553	N
41	D5	FALSE	G7D_T2	lon	UNKNOWN	FAM	NFQ-MGB	16.3929	16.3934	0.0169849	0.139612	0.139573	0.00164249	13.5519	0.9985	-3.3225	99.9761	TRUE	0.334517	TRUE	3	10	Amp		0.972049	N
42	D6	FALSE	G7D_T2	lon	UNKNOWN	FAM	NFQ-MGB	16.3766	16.3934	0.0169849	0.141197	0.139573	0.00164249	13.5519	0.9985	-3.3225	99.9761	TRUE	0.334517	TRUE	3	10	Amp		0.97672	N
43	D7	FALSE	G7D_T1	prtR	UNKNOWN	FAM	NFQ-MGB	17.3857	17.3835	0.0454878	0.120511	0.120739	0.00388628	14.3922	0.9995	-3.2574	102.765	TRUE	0.622667	TRUE	3	10	Amp		0.983769	N
44	D8	FALSE	G7D_T1	prtR	UNKNOWN	FAM	NFQ-MGB	17.4278	17.3835	0.0454878	0.116972	0.120739	0.00388628	14.3922	0.9995	-3.2574	102.765	TRUE	0.622667	TRUE	3	10	Amp		0.983381	N
45	D9	FALSE	G7D_T1	prtR	UNKNOWN	FAM	NFQ-MGB	17.3369	17.3835	0.0454878	0.124735	0.120739	0.00388628	14.3922	0.9995	-3.2574	102.765	TRUE	0.622667	TRUE	3	10	Amp		0.983463	N
46	D10	FALSE	G7D_T2	prtR	UNKNOWN	FAM	NFQ-MGB	15.239	15.2047	0.0416982	0.549584	0.563237	0.0166972	14.3922	0.9995	-3.2574	102.765	TRUE	0.622667	TRUE	3	8	Amp		0.986714	N
47	D11	FALSE	G7D_T2	prtR	UNKNOWN	FAM	NFQ-MGB	15.1583	15.2047	0.0416982	0.581853	0.563237	0.0166972	14.3922	0.9995	-3.2574	102.765	TRUE	0.622667	TRUE	3	8	Amp		0.983059	N
48	D12	FALSE	G7D_T2	prtR	UNKNOWN	FAM	NFQ-MGB	15.2168	15.2047	0.0416982	0.558273	0.563237	0.0166972	14.3922	0.9995	-3.2574	102.765	TRUE	0.622667	TRUE	3	8	Amp		0.984014	N
49	E1	FALSE	G7E_T1	lon	UNKNOWN	FAM	NFQ-MGB	18.4688	18.4595	0.0494402	0.0331234	0.0333484	0.00114772	13.5519	0.9985	-3.3225	99.9761	TRUE	0.334517	TRUE	3	12	Amp		0.96468	N
50	E2	FALSE	G7E_T1	lon	UNKNOWN	FAM	NFQ-MGB	18.4062	18.4595	0.0494402	0.034592	0.0333484	0.00114772	13.5519	0.9985	-3.3225	99.9761	TRUE	0.334517	TRUE	3	12	Amp		0.965056	N
51	E3	FALSE	G7E_T1	lon	UNKNOWN	FAM	NFQ-MGB	18.5037	18.4595	0.0494402	0.0323298	0.0333484	0.00114772	13.5519	0.9985	-3.3225	99.9761	TRUE	0.334517	TRUE	3	13	Amp		0.96367	N
52	E4	FALSE	G7E_T2	lon	UNKNOWN	FAM	NFQ-MGB	17.9189	17.9087	0.0129533	0.0484857	0.0488339	0.00043924	13.5519	0.9985	-3.3225	99.9761	TRUE	0.334517	TRUE	3	12	Amp		0.97404	N
53	E5	FALSE	G7E_T2	lon	UNKNOWN	FAM	NFQ-MGB	17.9129	17.9087	0.0129533	0.0486886	0.0488339	0.00043924	13.5519	0.9985	-3.3225	99.9761	TRUE	0.334517	TRUE	3	12	Amp		0.976113	N
54	E6	FALSE	G7E_T2	lon	UNKNOWN	FAM	NFQ-MGB	17.8941	17.9087	0.0129533	0.0493274	0.0488339	0.00043924	13.5519	0.9985	-3.3225	99.9761	TRUE	0.334517	TRUE	3	12	Amp		0.975673	N
55	E7	FALSE	G7E_T1	prtR	UNKNOWN	FAM	NFQ-MGB	18.469	18.4956	0.0295568	0.0560344	0.0549969	0.00114595	14.3922	0.9995	-3.2574	102.765	TRUE	0.622667	TRUE	3	11	Amp		0.984834	N
56	E8	FALSE	G7E_T1	prtR	UNKNOWN	FAM	NFQ-MGB	18.5274	18.4956	0.0295568	0.0537669	0.0549969	0.00114595	14.3922	0.9995	-3.2574	102.765	TRUE	0.622667	TRUE	3	11	Amp		0.986306	N
57	E9	FALSE	G7E_T1	prtR	UNKNOWN	FAM	NFQ-MGB	18.4905	18.4956	0.0295568	0.0551894	0.0549969	0.00114595	14.3922	0.9995	-3.2574	102.765	TRUE	0.622667	TRUE	3	12	Amp		0.988278	N
58	E10	FALSE	G7E_T2	prtR	UNKNOWN	FAM	NFQ-MGB	16.1011	16.056	0.0802337	0.298805	0.308822	0.0177917	14.3922	0.9995	-3.2574	102.765	TRUE	0.622667	TRUE	3	9	Amp		0.984805	N
59	E11	FALSE	G7E_T2	prtR	UNKNOWN	FAM	NFQ-MGB	15.9633	16.056	0.0802337	0.329364	0.308822	0.0177917	14.3922	0.9995	-3.2574	102.765	TRUE	0.622667	TRUE	3	9	Amp		0.985887	N
60	E12	FALSE	G7E_T2	prtR	UNKNOWN	FAM	NFQ-MGB	16.1035	16.056	0.0802337	0.298298	0.308822	0.0177917	14.3922	0.9995	-3.2574	102.765	TRUE	0.622667	TRUE	3	9	Amp		0.986501	N
61	F1	FALSE	F084_ON	lon	STANDARD	FAM	NFQ-MGB	13.2999	13.2999		1			13.5519	0.9985	-3.3225	99.9761	TRUE	0.334517	TRUE	3	7	Amp		0.962762	N
62	F2	FALSE	F084_ON	lon	STANDARD	FAM	NFQ-MGB	16.8442	16.8442		0.1			13.5519	0.9985	-3.3225	99.9761	TRUE	0.334517	TRUE	3	11	Amp		0.965017	N
63	F3	FALSE	F084_ON	lon	STANDARD	FAM	NFQ-MGB	20.2583	20.2583		0.01			13.5519	0.9985	-3.3225	99.9761	TRUE	0.334517	TRUE	3	14	Amp		0.961393	N
64	F4	FALSE	F084_ON	lon	STANDARD	FAM	NFQ-MGB	23.7058	23.7058		0.001			13.5519	0.9985	-3.3225	99.9761	TRUE	0.334517	TRUE	3	18	Amp		0.959956	N
65	F5	FALSE	F084_ON	lon	STANDARD	FAM	NFQ-MGB	27.2622	27.2622		0.0001			13.5519	0.9985	-3.3225	99.9761	TRUE	0.334517	TRUE	3	21	Amp		0.956445	N
66	F6	FALSE	F084_ON	lon	STANDARD	FAM	NFQ-MGB	30.1819	30.1819		1e-05			13.5519	0.9985	-3.3225	99.9761	TRUE	0.334517	TRUE	3	24	Amp		0.950166	N
67	F7	FALSE	F084_ON	lon	STANDARD	FAM	NFQ-MGB	33.0835	33.0835		1e-06			13.5519	0.9985	-3.3225	99.9761	TRUE	0.334517	TRUE	3	27	Amp		0.939241	N
68	F8	FALSE		lon	NTC	FAM	NFQ-MGB	Undetermined						13.5519	0.9985	-3.3225	99.9761	TRUE	0.334517	TRUE	3	39	No Amp		0	N
73	G1	FALSE	F016_ON	prtR	STANDARD	FAM	NFQ-MGB	14.2785	14.2785		1			14.3922	0.9995	-3.2574	102.765	TRUE	0.622667	TRUE	3	8	Amp		0.979204	N
74	G2	FALSE	F016_ON	prtR	STANDARD	FAM	NFQ-MGB	17.6869	17.6869		0.1			14.3922	0.9995	-3.2574	102.765	TRUE	0.622667	TRUE	3	10	Amp		0.986425	N
75	G3	FALSE	F016_ON	prtR	STANDARD	FAM	NFQ-MGB	20.9063	20.9063		0.01			14.3922	0.9995	-3.2574	102.765	TRUE	0.622667	TRUE	3	14	Amp		0.986874	N
76	G4	FALSE	F016_ON	prtR	STANDARD	FAM	NFQ-MGB	24.3733	24.3733		0.001			14.3922	0.9995	-3.2574	102.765	TRUE	0.622667	TRUE	3	17	Amp		0.986714	N
77	G5	FALSE	F016_ON	prtR	STANDARD	FAM	NFQ-MGB	27.4272	27.4272		0.0001			14.3922	0.9995	-3.2574	102.765	TRUE	0.622667	TRUE	3	20	Amp		0.987124	N
78	G6	FALSE	F016_ON	prtR	STANDARD	FAM	NFQ-MGB	30.543	30.543		1e-05			14.3922	0.9995	-3.2574	102.765	TRUE	0.622667	TRUE	3	23	Amp		0.984677	N
79	G7	FALSE	F016_ON	prtR	STANDARD	FAM	NFQ-MGB	Undetermined			1e-06			14.3922	0.9995	-3.2574	102.765	TRUE	0.622667	TRUE	3	34	No Amp		0	Y
80	G8	FALSE		prtR	NTC	FAM	NFQ-MGB	Undetermined						14.3922	0.9995	-3.2574	102.765	TRUE	0.622667	TRUE	3	39	No Amp		0	N
Plate 12
Well	Well Position	Omit	Sample Name	Target Name	Task	Reporter	Quencher	CT	Ct Mean	Ct SD	Quantity	Quantity Mean	Quantity SD	Y-Intercept	R(superscript 2)	Slope	Efficiency	Automatic Ct Threshold	Ct Threshold	Automatic Baseline	Baseline Start	Baseline End	Amp Status	Comments	Cq Conf
1	A1	FALSE	G7A_T3	lon	UNKNOWN	FAM	NFQ-MGB	18.169	18.1057	0.054802	0.0561244	0.0586482	0.0021857	13.9808	0.9995	-3.3483	98.9111	TRUE	0.361621	TRUE	3	12	Amp		0.968942
2	A2	FALSE	G7A_T3	lon	UNKNOWN	FAM	NFQ-MGB	18.0744	18.1057	0.054802	0.0598971	0.0586482	0.0021857	13.9808	0.9995	-3.3483	98.9111	TRUE	0.361621	TRUE	3	12	Amp		0.967706
3	A3	FALSE	G7A_T3	lon	UNKNOWN	FAM	NFQ-MGB	18.0738	18.1057	0.054802	0.0599231	0.0586482	0.0021857	13.9808	0.9995	-3.3483	98.9111	TRUE	0.361621	TRUE	3	12	Amp		0.972062
7	A7	FALSE	G7A_T3	prtR	UNKNOWN	FAM	NFQ-MGB	15.8574	15.849	0.0393525	0.335421	0.337485	0.0092599	14.2843	0.9994	-3.316	100.248	TRUE	0.67327	TRUE	3	9	Amp		0.979542
8	A8	FALSE	G7A_T3	prtR	UNKNOWN	FAM	NFQ-MGB	15.8834	15.849	0.0393525	0.329431	0.337485	0.0092599	14.2843	0.9994	-3.316	100.248	TRUE	0.67327	TRUE	3	9	Amp		0.984608
9	A9	FALSE	G7A_T3	prtR	UNKNOWN	FAM	NFQ-MGB	15.8061	15.849	0.0393525	0.347602	0.337485	0.0092599	14.2843	0.9994	-3.316	100.248	TRUE	0.67327	TRUE	3	9	Amp		0.983834
13	B1	FALSE	G7B_T3	lon	UNKNOWN	FAM	NFQ-MGB	17.1154	17.0808	0.0399927	0.115827	0.118648	0.00327737	13.9808	0.9995	-3.3483	98.9111	TRUE	0.361621	TRUE	3	11	Amp		0.969874
14	B2	FALSE	G7B_T3	lon	UNKNOWN	FAM	NFQ-MGB	17.09	17.0808	0.0399927	0.117872	0.118648	0.00327737	13.9808	0.9995	-3.3483	98.9111	TRUE	0.361621	TRUE	3	11	Amp		0.972922
15	B3	FALSE	G7B_T3	lon	UNKNOWN	FAM	NFQ-MGB	17.037	17.0808	0.0399927	0.122243	0.118648	0.00327737	13.9808	0.9995	-3.3483	98.9111	TRUE	0.361621	TRUE	3	11	Amp		0.968267
19	B7	FALSE	G7B_T3	prtR	UNKNOWN	FAM	NFQ-MGB	15.8481	15.8689	0.0185194	0.337609	0.332779	0.00429161	14.2843	0.9994	-3.316	100.248	TRUE	0.67327	TRUE	3	9	Amp		0.986746
20	B8	FALSE	G7B_T3	prtR	UNKNOWN	FAM	NFQ-MGB	15.8751	15.8689	0.0185194	0.331326	0.332779	0.00429161	14.2843	0.9994	-3.316	100.248	TRUE	0.67327	TRUE	3	9	Amp		0.984686
21	B9	FALSE	G7B_T3	prtR	UNKNOWN	FAM	NFQ-MGB	15.8835	15.8689	0.0185194	0.329403	0.332779	0.00429161	14.2843	0.9994	-3.316	100.248	TRUE	0.67327	TRUE	3	9	Amp		0.985619
25	C1	FALSE	G7B_T3	lon	UNKNOWN	FAM	NFQ-MGB	18.4306	18.3426	0.0785076	0.0468857	0.0498562	0.00265951	13.9808	0.9995	-3.3483	98.9111	TRUE	0.361621	TRUE	3	12	Amp		0.967613
26	C2	FALSE	G7C_T3	lon	UNKNOWN	FAM	NFQ-MGB	18.2796	18.3426	0.0785076	0.0520161	0.0498562	0.00265951	13.9808	0.9995	-3.3483	98.9111	TRUE	0.361621	TRUE	3	12	Amp		0.966602
27	C3	FALSE	G7C_T3	lon	UNKNOWN	FAM	NFQ-MGB	18.3178	18.3426	0.0785076	0.0506668	0.0498562	0.00265951	13.9808	0.9995	-3.3483	98.9111	TRUE	0.361621	TRUE	3	12	Amp		0.965181
31	C7	FALSE	G7C_T3	prtR	UNKNOWN	FAM	NFQ-MGB	16.6571	16.6256	0.0327225	0.192508	0.196801	0.00447677	14.2843	0.9994	-3.316	100.248	TRUE	0.67327	TRUE	3	10	Amp		0.988747
32	C8	FALSE	G7C_T3	prtR	UNKNOWN	FAM	NFQ-MGB	16.6279	16.6256	0.0327225	0.196452	0.196801	0.00447677	14.2843	0.9994	-3.316	100.248	TRUE	0.67327	TRUE	3	10	Amp		0.988183
33	C9	FALSE	G7C_T3	prtR	UNKNOWN	FAM	NFQ-MGB	16.5917	16.6256	0.0327225	0.201442	0.196801	0.00447677	14.2843	0.9994	-3.316	100.248	TRUE	0.67327	TRUE	3	10	Amp		0.989688
37	D1	FALSE	G7D_T3	lon	UNKNOWN	FAM	NFQ-MGB	17.5975	17.5969	0.00831891	0.0831432	0.0831822	0.000476033	13.9808	0.9995	-3.3483	98.9111	TRUE	0.361621	TRUE	3	12	Amp		0.971174
38	D2	FALSE	G7D_T3	lon	UNKNOWN	FAM	NFQ-MGB	17.5882	17.5969	0.00831891	0.0836766	0.0831822	0.000476033	13.9808	0.9995	-3.3483	98.9111	TRUE	0.361621	TRUE	3	12	Amp		0.9703
39	D3	FALSE	G7D_T3	lon	UNKNOWN	FAM	NFQ-MGB	17.6048	17.5969	0.00831891	0.0827269	0.0831822	0.000476033	13.9808	0.9995	-3.3483	98.9111	TRUE	0.361621	TRUE	3	12	Amp		0.970475
43	D7	FALSE	G7D_T3	prtR	UNKNOWN	FAM	NFQ-MGB	16.1517	16.0689	0.0872258	0.273441	0.289979	0.0176301	14.2843	0.9994	-3.316	100.248	TRUE	0.67327	TRUE	3	9	Amp		0.980165
44	D8	FALSE	G7D_T3	prtR	UNKNOWN	FAM	NFQ-MGB	16.0771	16.0689	0.0872258	0.28797	0.289979	0.0176301	14.2843	0.9994	-3.316	100.248	TRUE	0.67327	TRUE	3	9	Amp		0.978857
45	D9	FALSE	G7D_T3	prtR	UNKNOWN	FAM	NFQ-MGB	15.9778	16.0689	0.0872258	0.308528	0.289979	0.0176301	14.2843	0.9994	-3.316	100.248	TRUE	0.67327	TRUE	3	9	Amp		0.986536
49	E1	FALSE	G7E_T3	lon	UNKNOWN	FAM	NFQ-MGB	17.8947	17.8733	0.0197659	0.0677749	0.0687857	0.000933145	13.9808	0.9995	-3.3483	98.9111	TRUE	0.361621	TRUE	3	12	Amp		0.972901
50	E2	FALSE	G7E_T3	lon	UNKNOWN	FAM	NFQ-MGB	17.8558	17.8733	0.0197659	0.0696144	0.0687857	0.000933145	13.9808	0.9995	-3.3483	98.9111	TRUE	0.361621	TRUE	3	12	Amp		0.974657
51	E3	FALSE	G7E_T3	lon	UNKNOWN	FAM	NFQ-MGB	17.8694	17.8733	0.0197659	0.0689677	0.0687857	0.000933145	13.9808	0.9995	-3.3483	98.9111	TRUE	0.361621	TRUE	3	12	Amp		0.972343
55	E7	FALSE	G7E_T3	prtR	UNKNOWN	FAM	NFQ-MGB	16.1754	16.1536	0.0572499	0.268964	0.273217	0.0109641	14.2843	0.9994	-3.316	100.248	TRUE	0.67327	TRUE	3	9	Amp		0.983313
56	E8	FALSE	G7E_T3	prtR	UNKNOWN	FAM	NFQ-MGB	16.1967	16.1536	0.0572499	0.265017	0.273217	0.0109641	14.2843	0.9994	-3.316	100.248	TRUE	0.67327	TRUE	3	9	Amp		0.983759
57	E9	FALSE	G7E_T3	prtR	UNKNOWN	FAM	NFQ-MGB	16.0886	16.1536	0.0572499	0.285671	0.273217	0.0109641	14.2843	0.9994	-3.316	100.248	TRUE	0.67327	TRUE	3	9	Amp		0.978909
61	F1	FALSE	F084_ON	lon	STANDARD	FAM	NFQ-MGB	13.9771	13.9771		1			13.9808	0.9995	-3.3483	98.9111	TRUE	0.361621	TRUE	3	8	Amp		0.969574
62	F2	FALSE	F084_ON	lon	STANDARD	FAM	NFQ-MGB	17.3486	17.3486		0.1			13.9808	0.9995	-3.3483	98.9111	TRUE	0.361621	TRUE	3	11	Amp		0.964972
63	F3	FALSE	F084_ON	lon	STANDARD	FAM	NFQ-MGB	20.4416	20.4416		0.01			13.9808	0.9995	-3.3483	98.9111	TRUE	0.361621	TRUE	3	14	Amp		0.956356
64	F4	FALSE	F084_ON	lon	STANDARD	FAM	NFQ-MGB	24.2472	24.2472		0.001			13.9808	0.9995	-3.3483	98.9111	TRUE	0.361621	TRUE	3	18	Amp		0.956025
65	F5	FALSE	F084_ON	lon	STANDARD	FAM	NFQ-MGB	27.415	27.415		0.0001			13.9808	0.9995	-3.3483	98.9111	TRUE	0.361621	TRUE	3	21	Amp		0.954337
66	F6	FALSE	F084_ON	lon	STANDARD	FAM	NFQ-MGB	30.8444	30.8444		1e-05			13.9808	0.9995	-3.3483	98.9111	TRUE	0.361621	TRUE	3	24	Amp		0.951718
67	F7	FALSE	F084_ON	lon	STANDARD	FAM	NFQ-MGB	33.9064	33.9064		1e-06			13.9808	0.9995	-3.3483	98.9111	TRUE	0.361621	TRUE	3	28	Amp		0.930273
68	F8	FALSE		lon	NTC	FAM	NFQ-MGB	Undetermined						13.9808	0.9995	-3.3483	98.9111	TRUE	0.361621	TRUE	3	39	No Amp		0
73	G1	FALSE	F016_ON	prtR	STANDARD	FAM	NFQ-MGB	14.1847	14.1847		1			14.2843	0.9994	-3.316	100.248	TRUE	0.67327	TRUE	3	7	Amp		0.979418
74	G2	FALSE	F016_ON	prtR	STANDARD	FAM	NFQ-MGB	17.5181	17.5181		0.1			14.2843	0.9994	-3.316	100.248	TRUE	0.67327	TRUE	3	11	Amp		0.984631
75	G3	FALSE	F016_ON	prtR	STANDARD	FAM	NFQ-MGB	20.9803	20.9803		0.01			14.2843	0.9994	-3.316	100.248	TRUE	0.67327	TRUE	3	14	Amp		0.99069
76	G4	FALSE	F016_ON	prtR	STANDARD	FAM	NFQ-MGB	24.5301	24.5301		0.001			14.2843	0.9994	-3.316	100.248	TRUE	0.67327	TRUE	3	17	Amp		0.987906
77	G5	FALSE	F016_ON	prtR	STANDARD	FAM	NFQ-MGB	27.59	27.59		0.0001			14.2843	0.9994	-3.316	100.248	TRUE	0.67327	TRUE	3	19	Amp		0.987325
78	G6	FALSE	F016_ON	prtR	STANDARD	FAM	NFQ-MGB	30.6413	30.6413		1e-05			14.2843	0.9994	-3.316	100.248	TRUE	0.67327	TRUE	3	23	Amp		0.986454
79	G7	FALSE	F016_ON	prtR	STANDARD	FAM	NFQ-MGB	34.1823	34.1823		1e-06			14.2843	0.9994	-3.316	100.248	TRUE	0.67327	TRUE	3	27	Amp		0.978788
80	G8	FALSE		prtR	NTC	FAM	NFQ-MGB	39.441	39.441					14.2843	0.9994	-3.316	100.248	TRUE	0.67327	TRUE	3	32	Inconclusive		0
