# Supplementary material for: Multidrug-resistant E. coli encoding high genetic diversity in carbohydrate metabolism genes displace commensal E. coli from the intestinal tract
Source: PLoS Biol. 2023 Oct 17;21(10):e3002329. doi: 10.1371/journal.pbio.3002329 (PMC10581457; doi:10.1371/journal.pbio.3002329)
Supplement: S2 Data — Data used to produce Fig 1F–1H. (XLSX) [file pbio.3002329.s025.xlsx]

## Sheet: Reaplicate1
	OD600			822-E8 + PBS	F084 + PBS	F016 + PBS	negative + PBS	822-E8 + 822-E8supernatant	F084 + 822-E8 supernatant	F016 + 822-E8 supernatant	negative + 822-E8 supernatant	822-E8 + F084 supernatant	F084 in F084 supernatant	F016 + F084 supernatant	negative + F084 supernatant	822-E8 in F016 supernatant	F084 + F016 supernatant	F016 + F016 supernatant	negative in F016 supernatant
	Cycle Nr.	Time [s]	Temp. [°C]	A1	A2	A3	A4	B1	B2	B3	B4	C1	C2	C3	C4	D1	D2	D3	D4			Time	822-E8 + PBS	F084 + PBS	F016 + PBS	negative + PBS	822-E8 + 822-E8supernatant	F084 + 822-E8 supernatant	F016 + 822-E8 supernatant	negative + 822-E8 supernatant	822-E8 + F084 supernatant	F084 in F084 supernatant	F016 + F084 supernatant	negative + F084 supernatant	822-E8 in F016 supernatant	F084 + F016 supernatant	F016 + F016 supernatant	negative in F016 supernatant
	1	0	37.1	0.0944	0.0944	0.0937	0.0947	0.0978	0.0978	0.0977	0.097	0.0959	0.0954	0.0951	0.0957	0.0958	0.0972	0.098	0.0967			0	0.981289	0.996832	0.977059	0.977296	0.993902	0.992893	0.996939	0.995893	0.997919	0.997908	0.997901	0.996875	0.993776	1.00206	0.995935	0.995881
	2	1199.14	36.9	0.0962	0.0947	0.0959	0.0969	0.0984	0.0985	0.098	0.0974	0.0961	0.0956	0.0953	0.096	0.0964	0.097	0.0984	0.0971			19.9857	1	1	1	1	1	1	1	1	1	1	1	1	1	1	1	1
	3	2399.06	37	0.0971	0.0965	0.097	0.0974	0.0983	0.0984	0.0981	0.0972	0.0963	0.0956	0.0953	0.096	0.0964	0.0977	0.0985	0.097			39.9844	1.00936	1.01901	1.01147	1.00516	0.998984	0.998985	1.00102	0.997947	1.00208	1	1	1	1	1.00722	1.00102	0.99897
	4	3599.03	37	0.098	0.0975	0.0977	0.0978	0.0986	0.0985	0.097	0.0971	0.0965	0.0959	0.0956	0.096	0.0966	0.0979	0.0983	0.0971			59.9838	1.01871	1.02957	1.01877	1.00929	1.00203	1	0.989796	0.99692	1.00416	1.00314	1.00315	1	1.00207	1.00928	0.998984	1
	5	4798.96	37	0.0998	0.0991	0.0993	0.0959	0.099	0.0991	0.0988	0.0973	0.0969	0.0965	0.0962	0.096	0.0971	0.0985	0.0992	0.097			79.9827	1.03742	1.04646	1.03545	0.98968	1.0061	1.00609	1.00816	0.998973	1.00832	1.00941	1.00944	1	1.00726	1.01546	1.00813	0.99897
	6	5998.9	37.1	0.1024	0.1018	0.0992	0.0987	0.1	0.1008	0.1	0.0972	0.098	0.0981	0.0975	0.096	0.0981	0.1	0.1005	0.097			99.9817	1.06445	1.07497	1.03441	1.01858	1.01626	1.02335	1.02041	0.997947	1.01977	1.02615	1.02308	1	1.01763	1.03093	1.02134	0.99897
	7	7198.88	37.1	0.1044	0.1065	0.104	0.0983	0.1019	0.1042	0.1016	0.0972	0.1003	0.102	0.1	0.096	0.1003	0.1036	0.1029	0.0966			119.981	1.08524	1.1246	1.08446	1.01445	1.03557	1.05787	1.03673	0.997947	1.0437	1.06695	1.04932	1	1.04046	1.06804	1.04573	0.994851
	8	8398.79	37.1	0.1103	0.1166	0.1087	0.0989	0.1055	0.1117	0.108	0.0973	0.104	0.1093	0.1056	0.096	0.104	0.1104	0.1081	0.097			139.98	1.14657	1.23126	1.13347	1.02064	1.07215	1.13401	1.10204	0.998973	1.08221	1.14331	1.10808	1	1.07884	1.13814	1.09858	0.99897
	9	9598.73	37.1	0.1196	0.133	0.1225	0.0987	0.1122	0.1248	0.1192	0.0973	0.1115	0.1232	0.1169	0.096	0.1111	0.1233	0.1187	0.097			159.979	1.24324	1.40444	1.27737	1.01858	1.14024	1.26701	1.21633	0.998973	1.16025	1.2887	1.22665	1	1.15249	1.27113	1.2063	0.99897
	10	10798.7	37.1	0.1409	0.1632	0.1514	0.0978	0.1264	0.1484	0.1413	0.0964	0.1252	0.1462	0.1388	0.0969	0.1245	0.1459	0.139	0.0968			179.978	1.46466	1.72334	1.57873	1.00929	1.28455	1.5066	1.44184	0.989733	1.30281	1.52929	1.45645	1.00937	1.29149	1.50412	1.4126	0.99691
	11	11998.6	37.1	0.1576	0.2127	0.186	0.0987	0.1502	0.1838	0.174	0.0973	0.1492	0.1817	0.1733	0.096	0.1479	0.1772	0.1726	0.0971			199.977	1.63825	2.24604	1.93952	1.01858	1.52642	1.86599	1.77551	0.998973	1.55255	1.90063	1.81847	1	1.53423	1.8268	1.75407	1
	12	13198.6	37.1	0.1959	0.2644	0.2407	0.0982	0.182	0.2401	0.2268	0.0973	0.1781	0.2421	0.2258	0.0959	0.1758	0.2347	0.2203	0.0971			219.976	2.03638	2.79197	2.50991	1.01342	1.84959	2.43756	2.31429	0.998973	1.85328	2.53243	2.36936	0.998958	1.82365	2.41959	2.23882	1
	13	14398.5	37.1	0.2546	0.3399	0.3153	0.0983	0.2401	0.3338	0.3101	0.0972	0.2321	0.3451	0.3125	0.0959	0.2273	0.3258	0.2986	0.0969			239.975	2.64657	3.58923	3.2878	1.01445	2.44004	3.38883	3.16429	0.997947	2.41519	3.60983	3.27912	0.998958	2.35788	3.35876	3.03455	0.99794
	14	15598.5	37.1	0.3189	0.4039	0.3981	0.0983	0.3247	0.4438	0.4119	0.0972	0.3172	0.4555	0.4265	0.096	0.308	0.4394	0.4088	0.097			259.975	3.31497	4.26505	4.1512	1.01445	3.2998	4.50558	4.20306	0.997947	3.30073	4.76464	4.47534	1	3.19502	4.5299	4.15447	0.99897
	15	16798.4	37.1	0.3898	0.4557	0.4672	0.0967	0.4294	0.5332	0.5164	0.0972	0.4209	0.5441	0.5365	0.0967	0.4121	0.5274	0.5154	0.0965			279.974	4.05198	4.81204	4.87174	0.997936	4.36382	5.4132	5.26939	0.997947	4.37981	5.69142	5.62959	1.00729	4.2749	5.43711	5.2378	0.993821
	16	17998.4	37.2	0.4377	0.519	0.5247	0.0976	0.5399	0.6277	0.6155	0.0973	0.5352	0.6498	0.6485	0.0959	0.5247	0.6296	0.6269	0.097			299.973	4.5499	5.48046	5.47132	1.00722	5.48679	6.37259	6.28061	0.998973	5.5692	6.79707	6.80483	0.998958	5.44295	6.49072	6.37093	0.99897
	17	19198.3	37.1	0.5015	0.589	0.5897	0.0953	0.6165	0.7172	0.7036	0.0973	0.6223	0.7275	0.7286	0.096	0.6095	0.7196	0.7065	0.097			319.972	5.2131	6.21964	6.14911	0.983488	6.26524	7.28122	7.17959	0.998973	6.47555	7.60983	7.64533	1	6.32261	7.41856	7.17988	0.99897
	18	20398.2	37.2	0.5488	0.6615	0.6542	0.0985	0.7127	0.8049	0.7514	0.0973	0.6811	0.8243	0.7923	0.096	0.6713	0.804	0.7692	0.097			339.971	5.70478	6.98522	6.82169	1.01651	7.24289	8.17157	7.66735	0.998973	7.08741	8.62238	8.31375	1	6.96369	8.28866	7.81707	0.99897
	19	21598.2	37.1	0.6165	0.7092	0.7137	0.0972	0.7575	0.8558	0.8184	0.0973	0.7701	0.9009	0.8508	0.096	0.7312	0.8797	0.8271	0.097			359.97	6.40852	7.48891	7.44213	1.0031	7.69817	8.68832	8.35102	0.998973	8.01353	9.42364	8.9276	1	7.58506	9.06907	8.40549	0.99897
	20	22798.1	37.2	0.6625	0.7459	0.7587	0.0986	0.8299	0.9256	0.884	0.0972	0.8146	0.9565	0.9199	0.096	0.7998	0.9411	0.8908	0.0969			379.969	6.88669	7.87645	7.91137	1.01754	8.43394	9.39695	9.02041	0.997947	8.47659	10.0052	9.65268	1	8.29668	9.70206	9.05285	0.99794
	21	23998.1	37	0.741	0.7768	0.8025	0.0982	0.8826	0.9864	0.9561	0.0973	0.8746	1.0141	0.9779	0.096	0.8605	0.9978	0.9533	0.097			399.968	7.7027	8.20275	8.36809	1.01342	8.96951	10.0142	9.75612	0.998973	9.10094	10.6077	10.2613	1	8.92635	10.2866	9.68801	0.99897
	22	25198.1	37	0.7695	0.8036	0.8319	0.096	0.956	1.0526	1.005	0.0972	0.9311	1.0601	1.0308	0.0967	0.9146	1.0499	1.0025	0.097			419.968	7.99896	8.48574	8.67466	0.990712	9.71545	10.6863	10.2551	0.997947	9.68887	11.0889	10.8164	1.00729	9.48755	10.8237	10.188	0.99897
	23	26398	37	0.7914	0.8233	0.8482	0.0976	1.023	1.0918	1.0575	0.0973	0.9799	1.1007	1.0831	0.096	0.959	1.0884	1.0538	0.0961			439.967	8.22661	8.69377	8.84463	1.00722	10.3963	11.0843	10.7908	0.998973	10.1967	11.5136	11.3652	1	9.94813	11.2206	10.7093	0.989701
	24	27597.9	37	0.8089	0.8376	0.8619	0.0989	1.0454	1.1102	1.0963	0.0973	1.0176	1.134	1.1212	0.0959	0.999	1.1222	1.0933	0.0969			459.966	8.40852	8.84477	8.98749	1.02064	10.624	11.2711	11.1867	0.998973	10.589	11.8619	11.765	0.998958	10.3631	11.5691	11.1108	0.99794
	25	28797.9	37	0.8323	0.8489	0.8721	0.0957	1.0917	1.1439	1.135	0.0972	1.0591	1.1518	1.1569	0.0959	1.041	1.1496	1.1289	0.0968			479.965	8.65177	8.9641	9.09385	0.987616	11.0945	11.6132	11.5816	0.997947	11.0208	12.0481	12.1396	0.998958	10.7988	11.8515	11.4726	0.99691
	26	29997.9	37	0.83	0.858	0.8801	0.1001	1.111	1.1699	1.1644	0.0973	1.0917	1.1828	1.1964	0.096	1.0735	1.1718	1.16	0.097			499.964	8.62786	9.06019	9.17727	1.03302	11.2907	11.8772	11.8816	0.998973	11.36	12.3724	12.554	1	11.1359	12.0804	11.7886	0.99897
	27	31197.8	37.1	0.8411	0.8657	0.8918	0.0982	1.1297	1.1871	1.1931	0.0973	1.1197	1.2043	1.2148	0.0962	1.103	1.1932	1.1923	0.097			519.963	8.74324	9.1415	9.29927	1.01342	11.4807	12.0518	12.1745	0.998973	11.6514	12.5973	12.7471	1.00208	11.4419	12.301	12.1169	0.99897
	28	32397.7	37.1	0.8534	0.8721	0.8921	0.0977	1.1556	1.2101	1.2167	0.0974	1.1458	1.219	1.2347	0.0961	1.1286	1.2113	1.213	0.0962			539.962	8.8711	9.20908	9.3024	1.00826	11.7439	12.2853	12.4153	1	11.923	12.751	12.9559	1.00104	11.7075	12.4876	12.3272	0.990731
	29	33597.7	37.1	0.8432	0.8773	0.9011	0.0976	1.1821	1.2347	1.221	0.0973	1.1697	1.2406	1.2492	0.0959	1.1506	1.2321	1.2315	0.097			559.962	8.76507	9.26399	9.39625	1.00722	12.0132	12.535	12.4592	0.998973	12.1717	12.977	13.1081	0.998958	11.9357	12.7021	12.5152	0.99897
	30	34797.6	37.1	0.8663	0.8812	0.9034	0.099	1.1992	1.2412	1.2319	0.0973	1.1919	1.2585	1.2606	0.096	1.1715	1.2466	1.2424	0.0971			579.961	9.0052	9.30517	9.42023	1.02167	12.187	12.601	12.5704	0.998973	12.4027	13.1642	13.2277	1	12.1525	12.8515	12.626	1
	31	35997.6	37.1	0.8474	0.8848	0.9015	0.098	1.2111	1.2462	1.241	0.0973	1.2082	1.267	1.2682	0.096	1.1901	1.2578	1.2551	0.0969			599.96	8.80873	9.34319	9.40042	1.01135	12.3079	12.6518	12.6633	0.998973	12.5723	13.2531	13.3075	1	12.3454	12.967	12.7551	0.99794
	32	37197.5	37.1	0.8551	0.8879	0.9041	0.0983	1.2183	1.2501	1.2468	0.0973	1.2187	1.2761	1.2738	0.0961	1.2028	1.2664	1.2558	0.0973			619.959	8.88877	9.37592	9.42753	1.01445	12.3811	12.6914	12.7224	0.998973	12.6816	13.3483	13.3662	1.00104	12.4772	13.0557	12.7622	1.00206
	33	38397.5	37.1	0.8513	0.8893	0.9044	0.0987	1.2275	1.2619	1.2497	0.0974	1.2257	1.2857	1.277	0.096	1.2113	1.2748	1.2619	0.0975			639.958	8.84927	9.39071	9.43066	1.01858	12.4746	12.8112	12.752	1	12.7544	13.4487	13.3998	1	12.5654	13.1423	12.8242	1.00412
	34	39597.4	37.1	0.8627	0.8904	0.9045	0.0976	1.2267	1.2599	1.2572	0.0973	1.2285	1.2913	1.2781	0.096	1.216	1.2809	1.2629	0.0967			659.957	8.96778	9.40232	9.4317	1.00722	12.4665	12.7909	12.8286	0.998973	12.7836	13.5073	13.4113	1	12.6141	13.2052	12.8343	0.995881
	35	40797.4	37.1	0.8624	0.8918	0.905	0.0974	1.2308	1.2818	1.2517	0.0973	1.232	1.2994	1.2791	0.0961	1.2187	1.2873	1.2678	0.097			679.956	8.96466	9.41711	9.43691	1.00516	12.5081	13.0132	12.7724	0.998973	12.82	13.5921	13.4218	1.00104	12.6421	13.2711	12.8841	0.99897
	36	41997.3	37.2	0.8624	0.8922	0.9085	0.0974	1.2312	1.275	1.2518	0.0974	1.2338	1.3042	1.2799	0.0961	1.221	1.2925	1.2659	0.0973			699.955	8.96466	9.42133	9.47341	1.00516	12.5122	12.9442	12.7735	1	12.8387	13.6423	13.4302	1.00104	12.666	13.3247	12.8648	1.00206
	37	43197.3	37.1	0.8531	0.8923	0.906	0.0984	1.2315	1.2908	1.2507	0.0974	1.2354	1.3123	1.2796	0.096	1.2212	1.2967	1.2655	0.0971			719.954	8.86798	9.42239	9.44734	1.01548	12.5152	13.1046	12.7622	1	12.8554	13.727	13.4271	1	12.668	13.368	12.8608	1
	38	44397.2	37.2	0.8537	0.8922	0.9008	0.0977	1.2332	1.2924	1.2499	0.0973	1.2334	1.3177	1.2791	0.0961	1.2218	1.2991	1.2657	0.097			739.953	8.87422	9.42133	9.39312	1.00826	12.5325	13.1208	12.7541	0.998973	12.8345	13.7835	13.4218	1.00104	12.6743	13.3928	12.8628	0.99897
	39	45597.2	37.1	0.8545	0.8914	0.9005	0.0985	1.2332	1.2946	1.2489	0.0974	1.2319	1.3208	1.2779	0.096	1.2207	1.3012	1.2653	0.097			759.953	8.88254	9.41288	9.38999	1.01651	12.5325	13.1431	12.7439	1	12.8189	13.8159	13.4092	1	12.6629	13.4144	12.8587	0.99897
	40	46797.1	37.2	0.8553	0.8909	0.8993	0.0984	1.2324	1.2931	1.2475	0.0974	1.231	1.3183	1.2769	0.0961	1.2183	1.3036	1.2648	0.0971			779.952	8.89085	9.4076	9.37748	1.01548	12.5244	13.1279	12.7296	1	12.8096	13.7897	13.3987	1.00104	12.638	13.4392	12.8537	1
	41	47997	37.2	0.8744	0.8895	0.8979	0.0984	1.2298	1.297	1.2461	0.0973	1.2338	1.3112	1.2751	0.096	1.218	1.3047	1.2637	0.097			799.951	9.0894	9.39282	9.36288	1.01548	12.498	13.1675	12.7153	0.998973	12.8387	13.7155	13.3799	1	12.6349	13.4505	12.8425	0.99897
	42	49197	37.2	0.853	0.8899	0.8961	0.0986	1.2281	1.2955	1.2443	0.0973	1.2279	1.3184	1.2745	0.096	1.2151	1.3092	1.262	0.0971			819.95	8.86694	9.39704	9.34411	1.01754	12.4807	13.1523	12.6969	0.998973	12.7773	13.7908	13.3736	1	12.6048	13.4969	12.8252	1
	43	50396.9	37.2	0.8607	0.889	0.8947	0.0991	1.2272	1.2973	1.2425	0.0973	1.2264	1.3091	1.2718	0.096	1.2141	1.3049	1.2612	0.097			839.949	8.94699	9.38754	9.32951	1.0227	12.4715	13.1706	12.6786	0.998973	12.7617	13.6935	13.3452	1	12.5944	13.4526	12.8171	0.99897
	44	51596.9	37.1	0.8657	0.888	0.8926	0.0979	1.2247	1.2932	1.2403	0.0973	1.2227	1.3081	1.2702	0.096	1.2121	1.3058	1.2593	0.0971			859.948	8.99896	9.37698	9.30761	1.01032	12.4461	13.1289	12.6561	0.998973	12.7232	13.6831	13.3284	1	12.5737	13.4619	12.7978	1
	45	52796.8	37	0.854	0.8876	0.897	0.0986	1.2227	1.2889	1.2383	0.0974	1.2215	1.3074	1.2654	0.0961	1.2089	1.3055	1.2577	0.0969			879.947	8.87734	9.37276	9.35349	1.01754	12.4258	13.0853	12.6357	1	12.7107	13.6757	13.2781	1.00104	12.5405	13.4588	12.7815	0.99794
	46	53996.8	37	0.8447	0.8866	0.8956	0.0983	1.2232	1.2943	1.2372	0.0973	1.2216	1.3062	1.2663	0.096	1.2069	1.3009	1.2563	0.097			899.946	8.78067	9.3622	9.33889	1.01445	12.4309	13.1401	12.6245	0.998973	12.7118	13.6632	13.2875	1	12.5197	13.4113	12.7673	0.99897
	47	55196.7	37	0.8528	0.8861	0.8845	0.1009	1.222	1.2822	1.234	0.0972	1.2172	1.3061	1.2647	0.096	1.2042	1.3045	1.255	0.0977			919.945	8.86486	9.35692	9.22315	1.04128	12.4187	13.0173	12.5918	0.997947	12.666	13.6621	13.2707	1	12.4917	13.4485	12.7541	1.00618
	48	56396.6	37	0.8437	0.8851	0.8871	0.0982	1.2179	1.2803	1.2323	0.097	1.2138	1.3048	1.2628	0.0961	1.2028	1.3013	1.2532	0.0969			939.944	8.77027	9.34636	9.25026	1.01342	12.377	12.998	12.5745	0.995893	12.6306	13.6485	13.2508	1.00104	12.4772	13.4155	12.7358	0.99794
	49	57596.6	37	0.839	0.884	0.8853	0.0978	1.2164	1.2798	1.2375	0.0973	1.2114	1.3045	1.2609	0.096	1.2002	1.3007	1.2508	0.097			959.943	8.72141	9.33474	9.23149	1.00929	12.3618	12.9929	12.6276	0.998973	12.6056	13.6454	13.2308	1	12.4502	13.4093	12.7114	0.99897

## Sheet: Replicate2
	OD600			822-E8 + PBS	F084 + PBS	F016 + PBS	negative + PBS	822-E8 + 822-E8supernatant	F084 + 822-E8 supernatant	F016 + 822-E8 supernatant	negative + 822-E8 supernatant	822-E8 + F084 supernatant	F084 in F084 supernatant	F016 + F084 supernatant	negative + F084 supernatant	822-E8 in F016 supernatant	F084 + F016 supernatant	F016 + F016 supernatant	negative in F016 supernatant
	Cycle Nr.	Time [s]	Temp. [°C]	A1	A2	A3	A4	B1	B2	B3	B4	C1	C2	C3	C4	D1	D2	D3	D4			Time	822-E8 + PBS	F084 + PBS	F016 + PBS	negative + PBS	822-E8 + 822-E8supernatant	F084 + 822-E8 supernatant	F016 + 822-E8 supernatant	negative + 822-E8 supernatant	822-E8 + F084 supernatant	F084 in F084 supernatant	F016 + F084 supernatant	negative + F084 supernatant	822-E8 in F016 supernatant	F084 + F016 supernatant	F016 + F016 supernatant	negative in F016 supernatant
	1	0	35.8	0.0951	0.0947	0.0939	0.0962	0.0969	0.0979	0.0969	0.0976	0.0982	0.0956	0.0958	0.0964	0.0952	0.0965	0.0975	0.097			0	0.964503	0.962398	0.979145	0.986667	0.992828	0.993909	0.986762	1.00515	0.996954	0.997912	0.995842	0.992791	0.994775	0.995872	0.990854	0.99897
	2	1199.19	36.9	0.0986	0.0984	0.0959	0.0975	0.0976	0.0985	0.0982	0.0971	0.0985	0.0958	0.0962	0.0971	0.0957	0.0969	0.0984	0.0971			19.9865	1	1	1	1	1	1	1	1	1	1	1	1	1	1	1	1
	3	2399.01	37.1	0.1001	0.0986	0.097	0.099	0.0965	0.0987	0.0986	0.0978	0.0985	0.0958	0.0965	0.0968	0.0961	0.0969	0.0986	0.0972			39.9836	1.01521	1.00203	1.01147	1.01538	0.98873	1.00203	1.00407	1.00721	1	1	1.00312	0.99691	1.00418	1	1.00203	1.00103
	4	3598.96	37.2	0.0995	0.0987	0.0959	0.0989	0.0978	0.0987	0.0988	0.0978	0.0996	0.096	0.0966	0.0967	0.0957	0.097	0.0984	0.0971			59.9827	1.00913	1.00305	1	1.01436	1.00205	1.00203	1.00611	1.00721	1.01117	1.00209	1.00416	0.995881	1	1.00103	1	1
	5	4798.9	37.1	0.0981	0.1	0.0972	0.0982	0.0983	0.0993	0.0996	0.098	0.0991	0.0971	0.0974	0.0967	0.0961	0.0977	0.0996	0.0971			79.9817	0.994929	1.01626	1.01356	1.00718	1.00717	1.00812	1.01426	1.00927	1.00609	1.01357	1.01247	0.995881	1.00418	1.00826	1.0122	1
	6	5998.87	37.1	0.1001	0.0997	0.0994	0.0985	0.099	0.1009	0.1009	0.098	0.1001	0.098	0.0986	0.0967	0.0964	0.0992	0.1009	0.0971			99.9811	1.01521	1.01321	1.0365	1.01026	1.01434	1.02437	1.02749	1.00927	1.01624	1.02296	1.02495	0.995881	1.00731	1.02374	1.02541	1
	7	7198.83	37.2	0.1024	0.1072	0.1027	0.0984	0.1005	0.1048	0.1039	0.098	0.1019	0.1019	0.1017	0.0968	0.0986	0.1028	0.1037	0.0967			119.981	1.03854	1.08943	1.07091	1.00923	1.02971	1.06396	1.05804	1.00927	1.03452	1.06367	1.05717	0.99691	1.0303	1.06089	1.05386	0.995881
	8	8398.75	37.1	0.1079	0.1197	0.1115	0.0978	0.1036	0.1123	0.1105	0.0974	0.1039	0.109	0.1081	0.0966	0.1017	0.1097	0.1103	0.0972			139.979	1.09432	1.21646	1.16267	1.00308	1.06148	1.1401	1.12525	1.00309	1.05482	1.13779	1.1237	0.994851	1.0627	1.13209	1.12093	1.00103
	9	9598.68	37.1	0.1138	0.1377	0.1307	0.0985	0.1094	0.1262	0.1236	0.098	0.1108	0.1226	0.1207	0.0967	0.1074	0.1226	0.1227	0.0972			159.978	1.15416	1.39939	1.36288	1.01026	1.1209	1.28122	1.25866	1.00927	1.12487	1.27975	1.25468	0.995881	1.12226	1.26522	1.24695	1.00103
	10	10798.6	37	0.126	0.1639	0.1616	0.0985	0.1204	0.15	0.1493	0.0974	0.1212	0.146	0.1455	0.0968	0.1182	0.1453	0.1467	0.0971			179.977	1.27789	1.66565	1.68509	1.01026	1.23361	1.52284	1.52037	1.00309	1.23046	1.52401	1.51247	0.99691	1.23511	1.49948	1.49085	1
	11	11998.6	37	0.15	0.2087	0.2074	0.0985	0.1421	0.1863	0.1835	0.0981	0.1413	0.1807	0.1812	0.0967	0.1379	0.1787	0.1818	0.0971			199.976	1.5213	2.12093	2.16267	1.01026	1.45594	1.89137	1.86864	1.0103	1.43452	1.88622	1.88358	0.995881	1.44096	1.84417	1.84756	1
	12	13198.6	37	0.1796	0.2662	0.2681	0.0985	0.1671	0.2424	0.2457	0.0981	0.1649	0.2408	0.2393	0.0967	0.1631	0.2429	0.2392	0.0972			219.976	1.8215	2.70528	2.79562	1.01026	1.71209	2.46091	2.50204	1.0103	1.67411	2.51357	2.48753	0.995881	1.70428	2.50671	2.43089	1.00103
	13	14398.5	37	0.2346	0.342	0.3404	0.0984	0.2161	0.3305	0.33	0.0981	0.2096	0.3319	0.3251	0.0967	0.206	0.3367	0.3229	0.0972			239.975	2.37931	3.47561	3.54953	1.00923	2.21414	3.35533	3.36049	1.0103	2.12792	3.46451	3.37942	0.995881	2.15256	3.47472	3.2815	1.00103
	14	15598.4	37.1	0.2958	0.4073	0.4248	0.0973	0.2895	0.4178	0.4193	0.0981	0.2777	0.4429	0.4278	0.0966	0.2724	0.4389	0.427	0.097			259.974	3	4.13923	4.42961	0.997949	2.96619	4.24162	4.26986	1.0103	2.81929	4.62317	4.44699	0.994851	2.84639	4.52941	4.33943	0.99897
	15	16798.4	37.1	0.3638	0.4604	0.485	0.0981	0.3834	0.5138	0.5349	0.0976	0.3709	0.5371	0.5477	0.0968	0.3722	0.5227	0.5371	0.0972			279.973	3.68966	4.67886	5.05735	1.00615	3.92828	5.21624	5.44705	1.00515	3.76548	5.60647	5.69335	0.99691	3.88924	5.39422	5.45833	1.00103
	16	17998.3	37.1	0.4145	0.5261	0.5486	0.0987	0.4891	0.601	0.6255	0.0982	0.4753	0.6174	0.6428	0.0967	0.4912	0.6312	0.6361	0.0972			299.972	4.20385	5.34654	5.72054	1.01231	5.01127	6.10152	6.36965	1.01133	4.82538	6.44468	6.68191	0.995881	5.13271	6.51393	6.46443	1.00103
	17	19198.2	37	0.4708	0.5956	0.6142	0.098	0.5765	0.6831	0.6948	0.0983	0.5781	0.7129	0.7187	0.097	0.5601	0.7056	0.7085	0.0972			319.971	4.77485	6.05285	6.40459	1.00513	5.90676	6.93503	7.07536	1.01236	5.86904	7.44154	7.47089	0.99897	5.85266	7.28173	7.2002	1.00103
	18	20398.2	37	0.535	0.6683	0.6778	0.0979	0.648	0.7773	0.7647	0.0983	0.6344	0.7929	0.7802	0.0966	0.6222	0.8032	0.7658	0.0971			339.97	5.42596	6.79167	7.06778	1.0041	6.63934	7.89137	7.78717	1.01236	6.44061	8.27662	8.11019	0.994851	6.50157	8.28896	7.78252	1
	19	21598.1	37.1	0.5959	0.717	0.7359	0.0992	0.7119	0.8608	0.8324	0.0983	0.6933	0.8817	0.8473	0.0967	0.684	0.8704	0.8296	0.0972			359.969	6.04361	7.28659	7.67362	1.01744	7.29406	8.73909	8.47658	1.01236	7.03858	9.20355	8.80769	0.995881	7.14734	8.98246	8.43089	1.00103
	20	22798.1	37.1	0.6561	0.7544	0.7798	0.0971	0.7847	0.9223	0.8985	0.0981	0.7687	0.9523	0.9155	0.0967	0.7564	0.9384	0.8956	0.0972			379.968	6.65416	7.66667	8.13139	0.995897	8.03996	9.36345	9.14969	1.0103	7.80406	9.9405	9.51663	0.995881	7.90387	9.68421	9.10163	1.00103
	21	23998	37.1	0.707	0.7874	0.8141	0.0983	0.8518	0.9913	0.9599	0.0967	0.8411	1.0159	0.9745	0.0967	0.8132	0.9943	0.9533	0.0972			399.967	7.17039	8.00203	8.48905	1.00821	8.72746	10.064	9.77495	0.995881	8.53909	10.6044	10.1299	0.995881	8.49739	10.2611	9.68801	1.00103
	22	25198	37.1	0.751	0.8147	0.8458	0.0964	0.9139	1.0388	1.0175	0.0983	0.8992	1.0754	1.0343	0.0966	0.8629	1.0533	1.008	0.0972			419.966	7.61663	8.27947	8.8196	0.988718	9.36373	10.5462	10.3615	1.01236	9.12893	11.2255	10.7516	0.994851	9.01672	10.87	10.2439	1.00103
	23	26397.9	37.1	0.7838	0.8354	0.8625	0.0962	0.9594	1.0863	1.0618	0.0985	0.9505	1.1173	1.084	0.0966	0.9128	1.1029	1.0647	0.0972			439.965	7.94929	8.48984	8.99374	0.986667	9.82992	11.0284	10.8126	1.01442	9.64975	11.6628	11.2682	0.994851	9.53814	11.3818	10.8201	1.00103
	24	27597.8	37.1	0.8058	0.8501	0.8741	0.0978	1.01	1.1212	1.1016	0.0983	0.9941	1.1505	1.1298	0.0967	0.9517	1.1406	1.1035	0.0972			459.964	8.17241	8.63923	9.1147	1.00308	10.3484	11.3827	11.2179	1.01236	10.0924	12.0094	11.7443	0.995881	9.94462	11.7709	11.2144	1.00103
	25	28797.8	37.1	0.8176	0.8624	0.8846	0.0977	1.0556	1.1612	1.143	0.0985	1.0357	1.183	1.1673	0.0968	0.9883	1.1724	1.1357	0.0973			479.963	8.29209	8.76423	9.22419	1.00205	10.8156	11.7888	11.6395	1.01442	10.5147	12.3486	12.1341	0.99691	10.3271	12.0991	11.5417	1.00206
	26	29997.7	37.2	0.8268	0.8727	0.8924	0.0978	1.0858	1.1833	1.1656	0.0986	1.0702	1.2107	1.1961	0.0967	1.028	1.2	1.1696	0.0972			499.962	8.3854	8.8689	9.30553	1.00308	11.125	12.0132	11.8697	1.01545	10.865	12.6378	12.4335	0.995881	10.7419	12.3839	11.8862	1.00103
	27	31197.7	37.1	0.8332	0.8812	0.8989	0.0977	1.124	1.203	1.1881	0.0984	1.099	1.2363	1.2177	0.0967	1.055	1.2259	1.1965	0.0972			519.961	8.4503	8.95528	9.37331	1.00205	11.5164	12.2132	12.0988	1.01339	11.1574	12.905	12.658	0.995881	11.024	12.6512	12.1596	1.00103
	28	32397.6	37.1	0.8379	0.8887	0.9041	0.0984	1.1538	1.2194	1.2045	0.0986	1.1267	1.2566	1.2331	0.0968	1.0804	1.2446	1.2168	0.0972			539.961	8.49797	9.0315	9.42753	1.00923	11.8217	12.3797	12.2658	1.01545	11.4386	13.1169	12.8181	0.99691	11.2894	12.8442	12.3659	1.00103
	29	33597.6	37.2	0.8405	0.8943	0.9075	0.0976	1.1793	1.2335	1.2177	0.0987	1.1516	1.2747	1.2477	0.0967	1.1046	1.2595	1.2288	0.0972			559.959	8.52434	9.08841	9.46298	1.00103	12.083	12.5228	12.4002	1.01648	11.6914	13.3058	12.9699	0.995881	11.5423	12.9979	12.4878	1.00103
	30	34797.5	37.1	0.8437	0.8987	0.9099	0.0988	1.1886	1.2467	1.2292	0.0986	1.1749	1.2777	1.2516	0.0968	1.1228	1.2699	1.2387	0.0971			579.959	8.5568	9.13313	9.48801	1.01333	12.1783	12.6569	12.5173	1.01545	11.9279	13.3372	13.0104	0.99691	11.7325	13.1053	12.5884	1
	31	35997.4	37.1	0.846	0.9022	0.9133	0.0978	1.2128	1.2624	1.2335	0.0982	1.1918	1.292	1.2636	0.0968	1.1427	1.2823	1.2467	0.097			599.957	8.58012	9.1687	9.52346	1.00308	12.4262	12.8162	12.5611	1.01133	12.0995	13.4864	13.1351	0.99691	11.9404	13.2332	12.6697	0.99897
	32	37197.4	37.1	0.848	0.9047	0.9136	0.0976	1.2166	1.2636	1.2346	0.0986	1.2035	1.3037	1.2625	0.0967	1.1612	1.2907	1.2518	0.0972			619.957	8.60041	9.19411	9.52659	1.00103	12.4652	12.8284	12.5723	1.01545	12.2183	13.6086	13.1237	0.995881	12.1338	13.3199	12.7215	1.00103
	33	38397.3	37	0.8496	0.907	0.9148	0.0974	1.227	1.2759	1.2355	0.0986	1.2097	1.3135	1.2682	0.0967	1.1753	1.2978	1.2554	0.0972			639.956	8.61663	9.21748	9.5391	0.998974	12.5717	12.9533	12.5815	1.01545	12.2812	13.7109	13.183	0.995881	12.2811	13.3932	12.7581	1.00103
	34	39597.3	37	0.8506	0.9082	0.9157	0.0965	1.2183	1.2831	1.2365	0.0987	1.214	1.3157	1.2694	0.0968	1.182	1.3035	1.2572	0.0974			659.955	8.62677	9.22967	9.54849	0.989744	12.4826	13.0264	12.5916	1.01648	12.3249	13.7338	13.1954	0.99691	12.3511	13.452	12.7764	1.00309
	35	40797.2	37	0.8517	0.9097	0.9154	0.0976	1.221	1.291	1.2368	0.0987	1.2166	1.3142	1.2705	0.0967	1.1843	1.3075	1.258	0.0971			679.954	8.63793	9.24492	9.54536	1.00103	12.5102	13.1066	12.5947	1.01648	12.3513	13.7182	13.2069	0.995881	12.3751	13.4933	12.7846	1
	36	41997.2	37	0.8524	0.9101	0.9141	0.097	1.222	1.2901	1.2365	0.0985	1.2181	1.3217	1.2706	0.0967	1.1884	1.3102	1.2587	0.0968			699.953	8.64503	9.24898	9.5318	0.994872	12.5205	13.0975	12.5916	1.01442	12.3665	13.7965	13.2079	0.995881	12.418	13.5212	12.7917	0.99691
	37	43197.1	37.1	0.8533	0.9112	0.9139	0.098	1.223	1.2882	1.2358	0.0986	1.2189	1.3169	1.2707	0.0966	1.1884	1.3119	1.2595	0.0971			719.952	8.65416	9.26016	9.52972	1.00513	12.5307	13.0782	12.5845	1.01545	12.3746	13.7463	13.2089	0.994851	12.418	13.5387	12.7998	1
	38	44397.1	37.1	0.8533	0.9118	0.913	0.0967	1.2231	1.2964	1.2348	0.0989	1.2183	1.3208	1.2702	0.0967	1.1891	1.3131	1.2591	0.0972			739.951	8.65416	9.26626	9.52033	0.991795	12.5318	13.1614	12.5743	1.01854	12.3685	13.7871	13.2037	0.995881	12.4253	13.5511	12.7957	1.00103
	39	45597	37.1	0.8533	0.9119	0.9108	0.098	1.2231	1.2974	1.2335	0.0987	1.2173	1.3302	1.2679	0.0968	1.1878	1.314	1.2578	0.0967			759.95	8.65416	9.26728	9.49739	1.00513	12.5318	13.1716	12.5611	1.01648	12.3584	13.8852	13.1798	0.99691	12.4117	13.5604	12.7825	0.995881
	40	46797	37	0.8539	0.9124	0.9103	0.0988	1.2232	1.3012	1.2313	0.0987	1.2165	1.3213	1.267	0.0968	1.1889	1.3146	1.2577	0.0972			779.95	8.66024	9.27236	9.49218	1.01333	12.5328	13.2102	12.5387	1.01648	12.3503	13.7923	13.1705	0.99691	12.4232	13.5666	12.7815	1.00103
	41	47996.9	37.1	0.8529	0.9121	0.9082	0.0984	1.2228	1.2939	1.2292	0.0981	1.2153	1.3216	1.2657	0.0968	1.1868	1.3149	1.2564	0.0972			799.948	8.6501	9.26931	9.47028	1.00923	12.5287	13.136	12.5173	1.0103	12.3381	13.7954	13.157	0.99691	12.4013	13.5697	12.7683	1.00103
	42	49196.8	37.1	0.8519	0.9115	0.9067	0.0982	1.2211	1.2983	1.2279	0.0987	1.2136	1.3251	1.2637	0.0968	1.1874	1.3146	1.2567	0.0972			819.947	8.63996	9.26321	9.45464	1.00718	12.5113	13.1807	12.5041	1.01648	12.3208	13.8319	13.1362	0.99691	12.4075	13.5666	12.7713	1.00103
	43	50396.8	37.1	0.8497	0.9114	0.9053	0.0975	1.2201	1.2989	1.2247	0.0987	1.212	1.3229	1.2617	0.0967	1.1854	1.3151	1.2533	0.0973			839.946	8.61765	9.2622	9.44004	1	12.501	13.1868	12.4715	1.01648	12.3046	13.809	13.1154	0.995881	12.3866	13.5717	12.7368	1.00206
	44	51596.7	37.1	0.8483	0.911	0.9031	0.0988	1.2199	1.2978	1.2229	0.0987	1.2097	1.3212	1.2594	0.0968	1.1845	1.3144	1.2511	0.0974			859.946	8.60345	9.25813	9.4171	1.01333	12.499	13.1756	12.4532	1.01648	12.2812	13.7912	13.0915	0.99691	12.3772	13.5645	12.7144	1.00309
	45	52796.7	37.1	0.8464	0.91	0.9014	0.0967	1.217	1.297	1.2209	0.099	1.2065	1.3225	1.2582	0.0968	1.1813	1.314	1.2502	0.0974			879.944	8.58418	9.24797	9.39937	0.991795	12.4693	13.1675	12.4328	1.01957	12.2487	13.8048	13.079	0.99691	12.3438	13.5604	12.7053	1.00309
	46	53996.6	37.1	0.8445	0.9088	0.8993	0.0964	1.2155	1.293	1.2206	0.0988	1.2052	1.3249	1.2566	0.0967	1.1795	1.3125	1.2479	0.0973			899.943	8.56491	9.23577	9.37748	0.988718	12.4539	13.1269	12.4297	1.01751	12.2355	13.8299	13.0624	0.995881	12.325	13.5449	12.6819	1.00206
	47	55196.5	37	0.8416	0.9075	0.898	0.0984	1.2148	1.2929	1.2167	0.0988	1.2017	1.3098	1.2534	0.0967	1.1788	1.31	1.2461	0.0972			919.942	8.5355	9.22256	9.36392	1.00923	12.4467	13.1259	12.39	1.01751	12.2	13.6722	13.0291	0.995881	12.3177	13.5191	12.6636	1.00103
	48	56396.5	37.2	0.8396	0.9054	0.8962	0.0985	1.2122	1.2889	1.2158	0.0987	1.1998	1.3114	1.252	0.0967	1.1761	1.3071	1.2444	0.0973			939.942	8.51521	9.20122	9.34515	1.01026	12.4201	13.0853	12.3809	1.01648	12.1807	13.6889	13.0146	0.995881	12.2894	13.4892	12.6463	1.00206
	49	57596.4	37.1	0.8377	0.9032	0.8942	0.097	1.21	1.2838	1.2123	0.0988	1.1968	1.3041	1.2495	0.0966	1.1728	1.3038	1.2431	0.0973			959.941	8.49594	9.17886	9.3243	0.994872	12.3975	13.0335	12.3452	1.01751	12.1503	13.6127	12.9886	0.994851	12.255	13.4551	12.6331	1.00206

## Sheet: Replicate3
	OD600			822-E8 + PBS	F084 + PBS	F016 + PBS	negative + PBS	822-E8 + 822-E8supernatant	F084 + 822-E8 supernatant	F016 + 822-E8 supernatant	negative + 822-E8 supernatant	822-E8 + F084 supernatant	F084 in F084 supernatant	F016 + F084 supernatant	negative + F084 supernatant	822-E8 in F016 supernatant	F084 + F016 supernatant	F016 + F016 supernatant	negative in F016 supernatant
	Cycle Nr.	Time [s]	Temp. [°C]	A1	A2	A3	A4	B1	B2	B3	B4	C1	C2	C3	C4	D1	D2	D3	D4			Time	822-E8 + PBS	F084 + PBS	F016 + PBS	negative + PBS	822-E8 + 822-E8supernatant	F084 + 822-E8 supernatant	F016 + 822-E8 supernatant	negative + 822-E8 supernatant	822-E8 + F084 supernatant	F084 in F084 supernatant	F016 + F084 supernatant	negative + F084 supernatant	822-E8 in F016 supernatant	F084 + F016 supernatant	F016 + F016 supernatant	negative in F016 supernatant
	1	0	37.4	0.0972	0.0971	0.0964	0.0956	0.1026	0.1023	0.1027	0.1019	0.1005	0.1001	0.1	0.101	0.1009	0.1013	0.103	0.1031			0	0.993865	0.997945	0.99793	0.992731	0.992263	0.996105	0.995155	0.99609	0.993083	0.99503	0.998004	0.999011	0.989216	0.992165	0.996132	0.996135
	2	1199.14	36.9	0.0978	0.0973	0.0966	0.0963	0.1034	0.1027	0.1032	0.1023	0.1012	0.1006	0.1002	0.1011	0.102	0.1021	0.1034	0.1035			19.9856	1	1	1	1	1	1	1	1	1	1	1	1	1	1	1	1
	3	2399.09	37	0.0975	0.097	0.0969	0.0962	0.1034	0.1028	0.1033	0.1022	0.1014	0.1006	0.1003	0.1011	0.1012	0.1021	0.1034	0.1035			39.9849	0.996933	0.996917	1.00311	0.998962	1	1.00097	1.00097	0.999022	1.00198	1	1.001	1	0.992157	1	1	1
	4	3599.03	37.2	0.0975	0.0973	0.0974	0.0965	0.1034	0.1031	0.1036	0.1021	0.1016	0.1008	0.1008	0.1011	0.1021	0.1022	0.1038	0.1034			59.9839	0.996933	1	1.00828	1.00208	1	1.00389	1.00388	0.998045	1.00395	1.00199	1.00599	1	1.00098	1.00098	1.00387	0.999034
	5	4798.97	37.2	0.0985	0.0984	0.0982	0.0964	0.1041	0.1038	0.1044	0.102	0.1027	0.1016	0.1015	0.1011	0.1022	0.1029	0.1044	0.1035			79.9829	1.00716	1.01131	1.01656	1.00104	1.00677	1.01071	1.01163	0.997067	1.01482	1.00994	1.01297	1	1.00196	1.00784	1.00967	1
	6	5998.93	37.2	0.0993	0.1007	0.1007	0.0964	0.1047	0.1056	0.1058	0.1024	0.1031	0.1032	0.1033	0.1011	0.1031	0.1044	0.1045	0.1034			99.9821	1.01534	1.03494	1.04244	1.00104	1.01257	1.02824	1.02519	1.00098	1.01877	1.02584	1.03094	1	1.01078	1.02253	1.01064	0.999034
	7	7198.86	37.2	0.1017	0.1082	0.1043	0.0964	0.1063	0.11	0.1086	0.1023	0.1051	0.1076	0.1062	0.101	0.1053	0.1083	0.1089	0.1035			119.981	1.03988	1.11202	1.07971	1.00104	1.02805	1.07108	1.05233	1	1.03854	1.06958	1.05988	0.999011	1.03235	1.06072	1.05319	1
	8	8398.8	37	0.1066	0.1202	0.1135	0.0962	0.1096	0.1183	0.1155	0.1025	0.1084	0.1156	0.113	0.1012	0.1087	0.1157	0.1141	0.1036			139.98	1.08998	1.23535	1.17495	0.998962	1.05996	1.1519	1.11919	1.00196	1.07115	1.14911	1.12774	1.00099	1.06569	1.1332	1.10348	1.00097
	9	9598.76	37	0.1154	0.1427	0.1322	0.0962	0.1165	0.1339	0.129	0.1024	0.1155	0.1309	0.1265	0.1011	0.1154	0.1297	0.125	0.1034			159.979	1.17996	1.4666	1.36853	0.998962	1.12669	1.3038	1.25	1.00098	1.1413	1.30119	1.26248	1	1.13137	1.27032	1.2089	0.999034
	10	10798.7	37.1	0.1341	0.1733	0.1659	0.0962	0.1308	0.1595	0.1546	0.1023	0.1298	0.1561	0.1513	0.1012	0.1292	0.153	0.1456	0.1033			179.978	1.37117	1.78109	1.71739	0.998962	1.26499	1.55307	1.49806	1	1.28261	1.55169	1.50998	1.00099	1.26667	1.49853	1.40812	0.998068
	11	11998.6	37.1	0.1573	0.2286	0.2084	0.0962	0.1573	0.2011	0.1924	0.1025	0.1543	0.1975	0.19	0.1011	0.153	0.1887	0.1801	0.1036			199.977	1.60838	2.34943	2.15735	0.998962	1.52128	1.95813	1.86434	1.00196	1.5247	1.96322	1.89621	1	1.5	1.84819	1.74178	1.00097
	12	13198.6	37	0.1966	0.2912	0.2715	0.0962	0.1891	0.2689	0.2537	0.1025	0.1832	0.2681	0.248	0.1011	0.1804	0.2506	0.2276	0.1033			219.977	2.01022	2.99281	2.81056	0.998962	1.82882	2.61831	2.45833	1.00196	1.81028	2.66501	2.47505	1	1.76863	2.45446	2.20116	0.998068
	13	14398.5	37	0.2532	0.3594	0.3372	0.0962	0.2492	0.3794	0.3486	0.1024	0.2368	0.3713	0.3452	0.1011	0.2328	0.3508	0.3099	0.1032			239.975	2.58896	3.69373	3.49068	0.998962	2.41006	3.69426	3.37791	1.00098	2.33992	3.69085	3.44511	1	2.28235	3.43585	2.9971	0.997101
	14	15598.5	37	0.3158	0.4232	0.4151	0.0961	0.3351	0.4711	0.4456	0.1024	0.3328	0.489	0.449	0.1019	0.3154	0.462	0.4212	0.1032			259.975	3.22904	4.34943	4.2971	0.997923	3.24081	4.58715	4.31783	1.00098	3.28854	4.86083	4.48104	1.00791	3.09216	4.52498	4.0735	0.997101
	15	16798.4	37	0.381	0.4732	0.4757	0.0963	0.4381	0.5693	0.5506	0.1026	0.42	0.5522	0.5446	0.1012	0.4185	0.5444	0.5148	0.1032			279.974	3.89571	4.86331	4.92443	1	4.23694	5.54333	5.33527	1.00293	4.1502	5.48907	5.43513	1.00099	4.10294	5.33203	4.97872	0.997101
	16	17998.4	37.1	0.4321	0.5406	0.5352	0.0961	0.5492	0.6522	0.6521	0.1024	0.5226	0.6453	0.6496	0.1015	0.5237	0.6583	0.6228	0.1032			299.973	4.4182	5.55601	5.54037	0.997923	5.31141	6.35054	6.3188	1.00098	5.16403	6.41451	6.48303	1.00396	5.13431	6.4476	6.02321	0.997101
	17	19198.3	37.1	0.4929	0.612	0.5996	0.0963	0.641	0.7433	0.7344	0.1025	0.6118	0.7313	0.7324	0.1013	0.6154	0.752	0.7063	0.1032			319.972	5.03988	6.28983	6.20704	1	6.19923	7.23759	7.11628	1.00196	6.04545	7.26938	7.30938	1.00198	6.03333	7.36533	6.83075	0.997101
	18	20398.3	37	0.5522	0.6829	0.6647	0.0961	0.7095	0.8389	0.7964	0.1023	0.6794	0.8158	0.8014	0.1012	0.6837	0.8357	0.7762	0.1032			339.971	5.64622	7.0185	6.88095	0.997923	6.8617	8.16845	7.71705	1	6.71344	8.10934	7.998	1.00099	6.70294	8.18511	7.50677	0.997101
	19	21598.2	37	0.6167	0.7393	0.721	0.0962	0.7839	0.9209	0.8612	0.1025	0.7487	0.9007	0.871	0.1014	0.7458	0.9189	0.8298	0.1032			359.97	6.30573	7.59815	7.46377	0.998962	7.58124	8.96689	8.34496	1.00196	7.39822	8.95328	8.69261	1.00297	7.31176	9	8.02515	0.997101
	20	22798.2	37	0.6742	0.7802	0.779	0.0962	0.8589	0.992	0.9299	0.1019	0.8173	0.969	0.9281	0.1012	0.8188	0.9875	0.8894	0.1031			379.969	6.89366	8.0185	8.06418	0.998962	8.30658	9.6592	9.01066	0.99609	8.07609	9.63221	9.26248	1.00099	8.02745	9.67189	8.60155	0.996135
	21	23998.1	37.1	0.723	0.8152	0.8234	0.0961	0.9266	1.0558	0.9898	0.1023	0.8796	1.0317	0.9889	0.1013	0.8797	1.0488	0.9499	0.1032			399.968	7.39264	8.37821	8.52381	0.997923	8.96132	10.2804	9.59109	1	8.6917	10.2555	9.86926	1.00198	8.62451	10.2723	9.18665	0.997101
	22	25198	37.1	0.771	0.8445	0.8579	0.0961	0.9824	1.1144	1.0558	0.1024	0.9341	1.0891	1.0425	0.1011	0.9325	1.1037	1.0076	0.1031			419.967	7.88344	8.67934	8.88095	0.997923	9.50097	10.851	10.2306	1.00098	9.23024	10.826	10.4042	1	9.14216	10.81	9.74468	0.996135
	23	26398	37.2	0.8167	0.8655	0.8826	0.0961	1.0321	1.1659	1.1052	0.1024	0.984	1.1397	1.0988	0.1013	0.9788	1.1537	1.0634	0.1031			439.966	8.35072	8.89517	9.13665	0.997923	9.98162	11.3525	10.7093	1.00098	9.72332	11.329	10.9661	1.00198	9.59608	11.2997	10.2843	0.996135
	24	27597.9	37.1	0.8496	0.8809	0.8983	0.0964	1.0793	1.2053	1.1465	0.1025	1.027	1.1922	1.144	0.1013	1.0229	1.2015	1.1127	0.1031			459.965	8.68712	9.05344	9.29917	1.00104	10.4381	11.7361	11.1095	1.00196	10.1482	11.8509	11.4172	1.00198	10.0284	11.7679	10.7611	0.996135
	25	28797.9	37.1	0.865	0.8925	0.9101	0.0962	1.1169	1.2394	1.1812	0.1027	1.0716	1.2285	1.1798	0.1013	1.0669	1.2357	1.1504	0.1031			479.964	8.84458	9.17266	9.42133	0.998962	10.8017	12.0682	11.4457	1.00391	10.5889	12.2117	11.7745	1.00198	10.4598	12.1028	11.1257	0.996135
	26	29997.8	37.2	0.8732	0.903	0.919	0.0963	1.1477	1.2649	1.2137	0.1025	1.1056	1.2604	1.2127	0.1018	1.1016	1.2691	1.18	0.103			499.963	8.92843	9.28058	9.51346	1	11.0996	12.3165	11.7607	1.00196	10.9249	12.5288	12.1028	1.00692	10.8	12.43	11.412	0.995169
	27	31197.8	37.2	0.8792	0.9115	0.9261	0.0961	1.175	1.2847	1.2391	0.1025	1.1349	1.284	1.241	0.1015	1.13	1.2875	1.2078	0.1028			519.963	8.98978	9.36793	9.58696	0.997923	11.3636	12.5093	12.0068	1.00196	11.2144	12.7634	12.3852	1.00396	11.0784	12.6102	11.6809	0.993237
	28	32397.7	37.2	0.8839	0.9178	0.931	0.0962	1.2001	1.3025	1.2582	0.1025	1.1607	1.3014	1.2627	0.1016	1.1546	1.3049	1.235	0.1031			539.961	9.03783	9.43268	9.63768	0.998962	11.6064	12.6826	12.1919	1.00196	11.4694	12.9364	12.6018	1.00495	11.3196	12.7806	11.9439	0.996135
	29	33597.6	37.2	0.8866	0.924	0.9356	0.0963	1.2225	1.3159	1.2746	0.1026	1.1842	1.315	1.2792	0.1013	1.1781	1.3171	1.2545	0.1029			559.961	9.06544	9.4964	9.6853	1	11.823	12.813	12.3508	1.00293	11.7016	13.0716	12.7665	1.00198	11.55	12.9001	12.1325	0.994203
	30	34797.6	37.2	0.8889	0.9288	0.9378	0.0962	1.2448	1.3222	1.2824	0.1026	1.2049	1.3243	1.2906	0.1015	1.1965	1.3288	1.2671	0.103			579.96	9.08896	9.54573	9.70807	0.998962	12.0387	12.8744	12.4264	1.00293	11.9061	13.164	12.8802	1.00396	11.7304	13.0147	12.2544	0.995169
	31	35997.5	37	0.8907	0.932	0.9393	0.0962	1.2625	1.3267	1.2897	0.1026	1.2247	1.3366	1.2984	0.1013	1.2161	1.3361	1.2762	0.1027			599.959	9.10736	9.57862	9.7236	0.998962	12.2099	12.9182	12.4971	1.00293	12.1018	13.2863	12.9581	1.00198	11.9225	13.0862	12.3424	0.992271
	32	37197.5	37	0.8927	0.9347	0.9405	0.0962	1.2752	1.3344	1.2934	0.1026	1.2423	1.3446	1.3026	0.1013	1.233	1.3433	1.2839	0.1029			619.958	9.12781	9.60637	9.73602	0.998962	12.3327	12.9932	12.5329	1.00293	12.2757	13.3658	13	1.00198	12.0882	13.1567	12.4168	0.994203
	33	38397.4	37.1	0.8941	0.9362	0.9408	0.0963	1.2838	1.3365	1.2947	0.1026	1.2551	1.3521	1.3058	0.1014	1.2514	1.3502	1.2877	0.1029			639.957	9.14213	9.62179	9.73913	1	12.4159	13.0136	12.5455	1.00293	12.4022	13.4404	13.0319	1.00297	12.2686	13.2243	12.4536	0.994203
	34	39597.4	37	0.894	0.9372	0.9402	0.0963	1.288	1.3422	1.2946	0.1025	1.2642	1.3573	1.3066	0.1014	1.2571	1.3551	1.29	0.1029			659.956	9.1411	9.63207	9.73292	1	12.4565	13.0691	12.5446	1.00196	12.4921	13.492	13.0399	1.00297	12.3245	13.2723	12.4758	0.994203
	35	40797.3	37	0.894	0.9377	0.9395	0.0962	1.2903	1.3441	1.2942	0.1026	1.27	1.361	1.3059	0.1026	1.2655	1.3584	1.2903	0.1029			679.955	9.1411	9.6372	9.72567	0.998962	12.4787	13.0876	12.5407	1.00293	12.5494	13.5288	13.0329	1.01484	12.4069	13.3046	12.4787	0.994203
	36	41997.3	37	0.8945	0.938	0.9389	0.0963	1.2911	1.3486	1.2936	0.1025	1.2732	1.364	1.306	0.1014	1.2688	1.3619	1.2906	0.1029			699.954	9.14622	9.64029	9.71946	1	12.4865	13.1315	12.5349	1.00196	12.581	13.5586	13.0339	1.00297	12.4392	13.3389	12.4816	0.994203
	37	43197.2	37.1	0.8947	0.9372	0.9375	0.0964	1.2898	1.3477	1.2923	0.1025	1.2736	1.3648	1.3051	0.1014	1.271	1.3624	1.2896	0.1027			719.953	9.14826	9.63207	9.70497	1.00104	12.4739	13.1227	12.5223	1.00196	12.585	13.5666	13.025	1.00297	12.4608	13.3438	12.472	0.992271
	38	44397.1	37.1	0.8955	0.9371	0.936	0.0962	1.2882	1.3487	1.2904	0.1027	1.2722	1.3659	1.3038	0.1014	1.2699	1.3617	1.2889	0.1029			739.952	9.15644	9.63104	9.68944	0.998962	12.4584	13.1324	12.5039	1.00391	12.5711	13.5775	13.012	1.00297	12.45	13.3369	12.4652	0.994203
	39	45597.1	37	0.8934	0.9364	0.932	0.0962	1.286	1.3476	1.2882	0.1027	1.2693	1.3626	1.3019	0.1017	1.2684	1.3612	1.2875	0.1027			759.951	9.13497	9.62384	9.64803	0.998962	12.4371	13.1217	12.4826	1.00391	12.5425	13.5447	12.993	1.00593	12.4353	13.332	12.4516	0.992271
	40	46797	37	0.8927	0.9354	0.9322	0.0963	1.2836	1.3464	1.2866	0.1027	1.2668	1.3646	1.3004	0.1014	1.2642	1.3606	1.2869	0.1029			779.95	9.12781	9.61357	9.6501	1	12.4139	13.11	12.4671	1.00391	12.5178	13.5646	12.978	1.00297	12.3941	13.3262	12.4458	0.994203
	41	47997	37.1	0.8928	0.9342	0.9281	0.0963	1.2815	1.345	1.2851	0.1027	1.2628	1.3634	1.2981	0.1018	1.2612	1.3599	1.2857	0.1032			799.95	9.12883	9.60123	9.60766	1	12.3936	13.0964	12.4525	1.00391	12.4783	13.5527	12.9551	1.00692	12.3647	13.3193	12.4342	0.997101
	42	49196.9	37.1	0.8908	0.9336	0.9287	0.0963	1.2786	1.3444	1.2844	0.1026	1.2603	1.3615	1.2959	0.1015	1.2569	1.3574	1.2839	0.1029			819.949	9.10838	9.59507	9.61387	1	12.3656	13.0906	12.4457	1.00293	12.4536	13.5338	12.9331	1.00396	12.3225	13.2948	12.4168	0.994203
	43	50396.9	37.1	0.8898	0.9325	0.9267	0.0963	1.2759	1.3453	1.2806	0.1026	1.2576	1.3583	1.2933	0.1014	1.2548	1.3567	1.2824	0.1025			839.948	9.09816	9.58376	9.59317	1	12.3395	13.0993	12.4089	1.00293	12.4269	13.502	12.9072	1.00297	12.302	13.288	12.4023	0.990338
	44	51596.8	37.1	0.8876	0.9307	0.925	0.0963	1.2729	1.3412	1.2785	0.1028	1.2537	1.3581	1.2884	0.1015	1.251	1.3564	1.2793	0.1029			859.947	9.07566	9.56526	9.57557	1	12.3104	13.0594	12.3886	1.00489	12.3883	13.5	12.8583	1.00396	12.2647	13.285	12.3723	0.994203
	45	52796.7	37.1	0.885	0.9303	0.923	0.0963	1.2699	1.3401	1.2758	0.1023	1.2505	1.3551	1.2889	0.1015	1.2484	1.354	1.2776	0.103			879.946	9.04908	9.56115	9.55487	1	12.2814	13.0487	12.3624	1	12.3567	13.4702	12.8633	1.00396	12.2392	13.2615	12.3559	0.995169
	46	53996.7	37.1	0.8822	0.9288	0.9213	0.0961	1.2673	1.3378	1.2743	0.1026	1.2468	1.3541	1.283	0.1015	1.2455	1.3526	1.2761	0.1028			899.945	9.02045	9.54573	9.53727	0.997923	12.2563	13.0263	12.3479	1.00293	12.3202	13.4602	12.8044	1.00396	12.2108	13.2478	12.3414	0.993237
	47	55196.6	37.2	0.8801	0.9276	0.9194	0.0963	1.2636	1.337	1.2722	0.1032	1.243	1.3516	1.2844	0.1014	1.2419	1.3516	1.2746	0.103			919.944	8.99898	9.5334	9.5176	1	12.2205	13.0185	12.3275	1.0088	12.2826	13.4354	12.8184	1.00297	12.1755	13.238	12.3269	0.995169
	48	56396.6	37.2	0.8772	0.9257	0.9173	0.0963	1.2608	1.3331	1.269	0.1026	1.2389	1.3483	1.2821	0.1016	1.2399	1.3492	1.2717	0.1029			939.943	8.96933	9.51387	9.49586	1	12.1934	12.9805	12.2965	1.00293	12.2421	13.4026	12.7954	1.00495	12.1559	13.2145	12.2988	0.994203
	49	57596.5	37.1	0.8746	0.9244	0.916	0.0963	1.2571	1.3301	1.2666	0.1028	1.236	1.3454	1.2802	0.1016	1.2367	1.3486	1.2706	0.1029			959.942	8.94274	9.50051	9.4824	1	12.1576	12.9513	12.2733	1.00489	12.2134	13.3738	12.7764	1.00495	12.1245	13.2086	12.2882	0.994203

## Sheet: Replicate4
	OD600			822-E8 + PBS	F084 + PBS	F016 + PBS	negative + PBS	822-E8 + 822-E8supernatant	F084 + 822-E8 supernatant	F016 + 822-E8 supernatant	negative + 822-E8 supernatant	822-E8 + F084 supernatant	F084 in F084 supernatant	F016 + F084 supernatant	negative + F084 supernatant	822-E8 in F016 supernatant	F084 + F016 supernatant	F016 + F016 supernatant	negative in F016 supernatant
	Cycle Nr.	Time [s]	Temp. [°C]	A1	A2	A3	A4	B1	B2	B3	B4	C1	C2	C3	C4	D1	D2	D3	D4			Time	822-E8 + PBS	F084 + PBS	F016 + PBS	negative + PBS	822-E8 + 822-E8supernatant	F084 + 822-E8 supernatant	F016 + 822-E8 supernatant	negative + 822-E8 supernatant	822-E8 + F084 supernatant	F084 in F084 supernatant	F016 + F084 supernatant	negative + F084 supernatant	822-E8 in F016 supernatant	F084 + F016 supernatant	F016 + F016 supernatant	negative in F016 supernatant
	1	0	37.2	0.0971	0.0963	0.0957	0.0968	0.1005	0.1011	0.1016	0.0992	0.0989	0.0983	0.0988	0.0997	0.0982	0.1	0.1012	0.0996			0	0.9818	0.995863	0.981538	0.981744	0.994065	0.998026	0.998035	0.997988	1.00203	1.00204	1.00101	1.001	0.996954	1.001	0.999013	0.998997
	2	1199.03	36.9	0.0989	0.0967	0.0975	0.0986	0.1011	0.1013	0.1018	0.0994	0.0987	0.0981	0.0987	0.0996	0.0985	0.0999	0.1013	0.0997			19.9838	1	1	1	1	1	1	1	1	1	1	1	1	1	1	1	1
	3	2398.98	37	0.0989	0.0969	0.0981	0.099	0.1009	0.1022	0.1019	0.0994	0.0989	0.0981	0.0988	0.0996	0.0984	0.1	0.1014	0.0994			39.983	1	1.00207	1.00615	1.00406	0.998022	1.00888	1.00098	1	1.00203	1	1.00101	1	0.998985	1.001	1.00099	0.996991
	4	3598.92	37.2	0.0982	0.0971	0.0985	0.0991	0.1012	0.1019	0.1023	0.0991	0.0991	0.0984	0.0991	0.0996	0.0986	0.1002	0.1017	0.1001			59.9821	0.992922	1.00414	1.01026	1.00507	1.00099	1.00592	1.00491	0.996982	1.00405	1.00306	1.00405	1	1.00102	1.003	1.00395	1.00401
	5	4798.88	37	0.0984	0.0976	0.0996	0.099	0.1019	0.1025	0.1024	0.0995	0.0994	0.0994	0.0997	0.0996	0.099	0.1008	0.102	0.1			79.9813	0.994944	1.00931	1.02154	1.00406	1.00791	1.01185	1.00589	1.00101	1.00709	1.01325	1.01013	1	1.00508	1.00901	1.00691	1.00301
	6	5998.81	37.1	0.0994	0.1012	0.1	0.0985	0.1026	0.1044	0.1042	0.0994	0.1005	0.1008	0.1009	0.0995	0.1	0.1025	0.1035	0.0999			99.9801	1.00506	1.04654	1.02564	0.998986	1.01484	1.0306	1.02358	1	1.01824	1.02752	1.02229	0.998996	1.01523	1.02603	1.02172	1.00201
	7	7199	37.1	0.1018	0.1086	0.1037	0.0985	0.1051	0.1086	0.107	0.0993	0.1022	0.1052	0.1032	0.0996	0.1016	0.1065	0.1059	0.0994			119.983	1.02932	1.12306	1.06359	0.998986	1.03956	1.07206	1.05108	0.998994	1.03546	1.07238	1.04559	1	1.03147	1.06607	1.04541	0.996991
	8	8398.72	37.2	0.1062	0.1213	0.1113	0.0989	0.1076	0.1169	0.1132	0.0991	0.1057	0.1134	0.1088	0.0995	0.1048	0.1142	0.1112	0.0999			139.979	1.07381	1.2544	1.14154	1.00304	1.06429	1.154	1.11198	0.996982	1.07092	1.15596	1.10233	0.998996	1.06396	1.14314	1.09773	1.00201
	9	9598.64	37.1	0.1133	0.1442	0.1282	0.0987	0.1144	0.1324	0.1257	0.0994	0.1125	0.1288	0.1204	0.0998	0.1112	0.1287	0.1222	0.1001			159.977	1.1456	1.49121	1.31487	1.00101	1.13155	1.30701	1.23477	1	1.13982	1.31295	1.21986	1.00201	1.12893	1.28829	1.20632	1.00401
	10	10798.6	37	0.1285	0.1724	0.1588	0.099	0.1275	0.1584	0.1484	0.0993	0.1251	0.1546	0.1416	0.0997	0.1228	0.1534	0.1422	0.1			179.977	1.29929	1.78283	1.62872	1.00406	1.26113	1.56367	1.45776	0.998994	1.26748	1.57594	1.43465	1.001	1.2467	1.53554	1.40375	1.00301
	11	11998.5	37	0.153	0.2228	0.1972	0.0989	0.1515	0.1996	0.1838	0.0995	0.1493	0.1955	0.1776	0.0996	0.1452	0.1922	0.1775	0.1002			199.976	1.54702	2.30403	2.02256	1.00304	1.49852	1.97038	1.8055	1.00101	1.51266	1.99286	1.79939	1	1.47411	1.92392	1.75222	1.00502
	12	13198.5	37	0.1856	0.2853	0.2572	0.0978	0.1805	0.2714	0.24	0.0983	0.1762	0.2673	0.2272	0.0994	0.1719	0.2596	0.2229	0.1			219.975	1.87664	2.95036	2.63795	0.991886	1.78536	2.67917	2.35756	0.988934	1.78521	2.72477	2.30193	0.997992	1.74518	2.5986	2.20039	1.00301
	13	14398.4	37	0.2417	0.3552	0.3232	0.0991	0.2362	0.381	0.3328	0.0996	0.2296	0.3725	0.316	0.0996	0.2205	0.357	0.3055	0.1			239.974	2.44388	3.67322	3.31487	1.00507	2.3363	3.76111	3.26916	1.00201	2.32624	3.79715	3.20162	1	2.23858	3.57357	3.01579	1.00301
	14	15598.4	37	0.3067	0.4194	0.3963	0.0993	0.3252	0.4753	0.4308	0.0993	0.3193	0.501	0.429	0.0995	0.2995	0.5053	0.4205	0.0999			259.973	3.10111	4.33713	4.06462	1.0071	3.21662	4.692	4.23183	0.998994	3.23506	5.10703	4.3465	0.998996	3.04061	5.05806	4.15104	1.00201
	15	16798.3	37	0.3744	0.469	0.458	0.0986	0.426	0.5558	0.5268	0.0992	0.418	0.5704	0.5211	0.0996	0.4013	0.5609	0.5071	0.0999			279.972	3.78564	4.85005	4.69744	1	4.21365	5.48667	5.17485	0.997988	4.23506	5.81448	5.27964	1	4.07411	5.61461	5.00592	1.00201
	16	17998.3	37.1	0.4152	0.5327	0.5148	0.0989	0.534	0.6515	0.6256	0.0996	0.5226	0.6588	0.6279	0.0994	0.5052	0.6524	0.6127	0.0999			299.972	4.19818	5.50879	5.28	1.00304	5.2819	6.43139	6.14538	1.00201	5.29483	6.7156	6.3617	0.997992	5.12893	6.53053	6.04837	1.00201
	17	19198.2	37.1	0.4711	0.601	0.5778	0.0984	0.6242	0.7599	0.705	0.0992	0.6154	0.7457	0.72	0.0996	0.5949	0.7342	0.7116	0.1001			319.97	4.7634	6.2151	5.92615	0.997972	6.17409	7.50148	6.92534	0.997988	6.23506	7.60143	7.29483	1	6.03959	7.34935	7.02468	1.00401
	18	20398.2	37	0.5319	0.6707	0.6402	0.0988	0.688	0.838	0.7684	0.0993	0.6882	0.8299	0.7893	0.0999	0.6555	0.8167	0.7728	0.1			339.97	5.37816	6.93588	6.56615	1.00203	6.80514	8.27246	7.54813	0.998994	6.97264	8.45973	7.99696	1.00301	6.65482	8.17518	7.62883	1.00301
	19	21598.2	37.1	0.5912	0.7292	0.6984	0.0984	0.7568	0.9251	0.8274	0.0993	0.7505	0.9046	0.8383	0.0994	0.6961	0.8952	0.8259	0.1004			359.969	5.97776	7.54085	7.16308	0.997972	7.48566	9.13228	8.1277	0.998994	7.60385	9.2212	8.49341	0.997992	7.06701	8.96096	8.15301	1.00702
	20	22798.1	37.1	0.6509	0.7704	0.7527	0.0984	0.8356	0.9835	0.8945	0.0995	0.8198	0.9732	0.9049	0.0996	0.7486	0.9593	0.8821	0.1001			379.968	6.5814	7.96691	7.72	0.997972	8.26508	9.70879	8.78684	1.00101	8.30598	9.92049	9.16819	1	7.6	9.6026	8.7078	1.00401
	21	23998	37.1	0.7023	0.8055	0.803	0.099	0.8948	1.0429	0.962	0.0992	0.879	1.032	0.9636	0.1003	0.7977	1.0165	0.9398	0.1			399.967	7.10111	8.32989	8.2359	1.00406	8.85064	10.2952	9.4499	0.997988	8.90578	10.5199	9.76292	1.00703	8.09848	10.1752	9.27739	1.00301
	22	25198	37.1	0.7479	0.8352	0.8398	0.0987	0.9454	1.0973	1.0135	0.0993	0.9308	1.0855	1.0172	0.0995	0.8428	1.0686	0.9928	0.1007			419.966	7.56218	8.63702	8.61333	1.00101	9.35114	10.8322	9.9558	0.998994	9.4306	11.0652	10.306	0.998996	8.55635	10.6967	9.80059	1.01003
	23	26397.9	37.1	0.7934	0.8582	0.868	0.0987	0.9925	1.1476	1.0703	0.0994	0.9781	1.1378	1.0702	0.0996	0.8822	1.1191	1.0413	0.1			439.965	8.02224	8.87487	8.90256	1.00101	9.81701	11.3287	10.5138	1	9.90983	11.5984	10.843	1	8.95635	11.2022	10.2794	1.00301
	24	27597.9	37.1	0.8271	0.8757	0.8854	0.0985	1.0343	1.1866	1.1114	0.0995	1.0205	1.1856	1.12	0.0996	0.9211	1.1629	1.0931	0.1001			459.964	8.36299	9.05584	9.08103	0.998986	10.2305	11.7137	10.9175	1.00101	10.3394	12.0856	11.3475	1	9.35127	11.6406	10.7907	1.00401
	25	28797.8	37.1	0.845	0.8884	0.8992	0.0991	1.076	1.2153	1.1463	0.0995	1.0597	1.2192	1.1561	0.0996	0.9546	1.2017	1.1324	0.1			479.963	8.54398	9.18718	9.22256	1.00507	10.6429	11.997	11.2603	1.00101	10.7366	12.4281	11.7133	1	9.69137	12.029	11.1787	1.00301
	26	29997.7	37.1	0.8551	0.8977	0.9093	0.0988	1.111	1.2452	1.1762	0.0993	1.0984	1.2449	1.1877	0.0997	0.9858	1.2321	1.1635	0.1			499.962	8.64611	9.28335	9.32615	1.00203	10.9891	12.2922	11.554	0.998994	11.1287	12.6901	12.0334	1.001	10.0081	12.3333	11.4857	1.00301
	27	31197.7	37.1	0.862	0.906	0.9173	0.0985	1.1391	1.2631	1.2053	0.0992	1.1274	1.2656	1.2169	0.0996	1.0179	1.2578	1.192	0.0998			519.961	8.71587	9.36918	9.40821	0.998986	11.2671	12.4689	11.8399	0.997988	11.4225	12.9011	12.3293	1	10.334	12.5906	11.767	1.001
	28	32397.6	37.2	0.8661	0.9123	0.9224	0.0984	1.164	1.2766	1.2271	0.0993	1.1547	1.2892	1.2445	0.1005	1.0408	1.2775	1.2182	0.1005			539.96	8.75733	9.43433	9.46051	0.997972	11.5134	12.6022	12.054	0.998994	11.6991	13.1417	12.6089	1.00904	10.5665	12.7878	12.0257	1.00802
	29	33597.6	37.2	0.8692	0.9174	0.9272	0.0975	1.1869	1.2866	1.246	0.0993	1.1761	1.3013	1.2642	0.0996	1.0604	1.2903	1.2417	0.1004			559.96	8.78868	9.48707	9.50974	0.988844	11.7399	12.7009	12.2397	0.998994	11.9159	13.265	12.8085	1	10.7655	12.9159	12.2577	1.00702
	30	34797.5	37.1	0.8723	0.9214	0.9301	0.0984	1.2084	1.2938	1.2587	0.0993	1.1958	1.3131	1.2789	0.1	1.0795	1.3009	1.2578	0.1005			579.959	8.82002	9.52844	9.53949	0.997972	11.9525	12.772	12.3644	0.998994	12.1155	13.3853	12.9574	1.00402	10.9594	13.022	12.4166	1.00802
	31	35997.5	37.1	0.8742	0.9252	0.9331	0.098	1.2281	1.3011	1.2682	0.0992	1.2148	1.3217	1.2902	0.1011	1.0961	1.3099	1.2697	0.1001			599.958	8.83923	9.56774	9.57026	0.993915	12.1474	12.844	12.4578	0.997988	12.308	13.473	13.0719	1.01506	11.1279	13.1121	12.5341	1.00401
	32	37197.4	37	0.8762	0.9274	0.9334	0.0981	1.2436	1.3089	1.2748	0.0993	1.2336	1.3281	1.2975	0.0998	1.1124	1.3171	1.278	0.1002			619.957	8.85945	9.59049	9.57333	0.994929	12.3007	12.921	12.5226	0.998994	12.4985	13.5382	13.1459	1.00201	11.2934	13.1842	12.616	1.00502
	33	38397.4	37	0.877	0.9295	0.935	0.098	1.2561	1.3156	1.2786	0.0993	1.247	1.3337	1.3023	0.0997	1.1281	1.3242	1.2847	0.1001			639.956	8.86754	9.6122	9.58974	0.993915	12.4243	12.9872	12.5599	0.998994	12.6342	13.5953	13.1945	1.001	11.4528	13.2553	12.6821	1.00401
	34	39597.3	37.1	0.8783	0.9305	0.935	0.0982	1.264	1.3191	1.2872	0.0993	1.2578	1.3396	1.3024	0.0997	1.1426	1.3286	1.2883	0.0998			659.955	8.88069	9.62254	9.58974	0.995943	12.5025	13.0217	12.6444	0.998994	12.7437	13.6555	13.1955	1.001	11.6	13.2993	12.7177	1.001
	35	40797.3	37.1	0.8788	0.931	0.9352	0.0984	1.2695	1.3206	1.2779	0.0992	1.2651	1.3447	1.3066	0.0996	1.1558	1.3343	1.2901	0.1001			679.954	8.88574	9.62771	9.59179	0.997972	12.5569	13.0365	12.553	0.997988	12.8176	13.7074	13.2381	1	11.734	13.3564	12.7354	1.00401
	36	41997.2	37	0.8795	0.9314	0.9337	0.0983	1.2724	1.3229	1.2785	0.0994	1.2686	1.347	1.3067	0.1011	1.1657	1.3382	1.2897	0.1002			699.953	8.89282	9.63185	9.57641	0.996957	12.5856	13.0592	12.5589	1	12.8531	13.7309	13.2391	1.01506	11.8345	13.3954	12.7315	1.00502
	37	43197.1	37	0.8804	0.9314	0.9326	0.0982	1.2734	1.3257	1.2781	0.0994	1.2718	1.3498	1.3066	0.0996	1.1731	1.3415	1.2905	0.1003			719.952	8.90192	9.63185	9.56513	0.995943	12.5955	13.0869	12.555	1	12.8855	13.7594	13.2381	1	11.9096	13.4284	12.7394	1.00602
	38	44397.1	37	0.8821	0.9286	0.9318	0.0983	1.2721	1.3315	1.2759	0.0994	1.2714	1.3498	1.3053	0.1	1.1704	1.3446	1.2897	0.1006			739.951	8.91911	9.6029	9.55692	0.996957	12.5826	13.1441	12.5334	1	12.8815	13.7594	13.2249	1.00402	11.8822	13.4595	12.7315	1.00903
	39	45597	37.1	0.8821	0.9312	0.9332	0.0981	1.2734	1.3256	1.2755	0.0993	1.2704	1.3517	1.3032	0.0997	1.1725	1.3442	1.2883	0.1008			759.95	8.91911	9.62978	9.57128	0.994929	12.5955	13.0859	12.5295	0.998994	12.8713	13.7788	13.2036	1.001	11.9036	13.4555	12.7177	1.01103
	40	46797.1	37	0.8812	0.9306	0.9295	0.0982	1.2715	1.3264	1.2753	0.0996	1.2699	1.3521	1.3028	0.0995	1.177	1.3447	1.2876	0.1007			779.951	8.91001	9.62358	9.53333	0.995943	12.5767	13.0938	12.5275	1.00201	12.8663	13.7829	13.1996	0.998996	11.9492	13.4605	12.7108	1.01003
	41	47996.9	37.1	0.8806	0.9296	0.9278	0.0979	1.27	1.3248	1.2722	0.0993	1.2689	1.3525	1.3011	0.1012	1.1731	1.3454	1.2875	0.1			799.949	8.90394	9.61324	9.5159	0.992901	12.5618	13.078	12.4971	0.998994	12.8561	13.787	13.1824	1.01606	11.9096	13.4675	12.7098	1.00301
	42	49196.9	37.1	0.8784	0.9284	0.9264	0.0989	1.2677	1.3236	1.27	0.0994	1.2649	1.351	1.2989	0.0996	1.1689	1.3452	1.2856	0.1001			819.948	8.8817	9.60083	9.50154	1.00304	12.5391	13.0661	12.4754	1	12.8156	13.7717	13.1601	1	11.867	13.4655	12.691	1.00401
	43	50396.8	37.1	0.8781	0.9272	0.9219	0.0981	1.2666	1.3225	1.2692	0.0993	1.2634	1.3499	1.2979	0.0996	1.17	1.3459	1.2841	0.1			839.947	8.87867	9.58842	9.45538	0.994929	12.5282	13.0553	12.4676	0.998994	12.8004	13.7604	13.1499	1	11.8782	13.4725	12.6762	1.00301
	44	51596.8	37.1	0.8757	0.9262	0.9232	0.098	1.2638	1.3203	1.2667	0.0992	1.2607	1.3483	1.295	0.0998	1.1665	1.3436	1.2826	0.1002			859.947	8.8544	9.57808	9.46872	0.993915	12.5005	13.0336	12.443	0.997988	12.773	13.7441	13.1206	1.00201	11.8426	13.4494	12.6614	1.00502
	45	52796.7	37.1	0.8737	0.9251	0.9202	0.098	1.2616	1.3189	1.2654	0.0992	1.2572	1.3463	1.2935	0.0998	1.1624	1.3433	1.2818	0.0999			879.945	8.83418	9.5667	9.43795	0.993915	12.4787	13.0197	12.4303	0.997988	12.7376	13.7238	13.1054	1.00201	11.801	13.4464	12.6535	1.00201
	46	53996.7	37.1	0.8703	0.9238	0.9188	0.0985	1.259	1.3184	1.2628	0.0995	1.2547	1.3447	1.2921	0.1001	1.16	1.3388	1.2792	0.1006			899.944	8.7998	9.55326	9.42359	0.998986	12.453	13.0148	12.4047	1.00101	12.7123	13.7074	13.0912	1.00502	11.7766	13.4014	12.6278	1.00903
	47	55196.6	37.1	0.8672	0.9231	0.9173	0.0977	1.2568	1.3174	1.2602	0.099	1.2517	1.3426	1.2894	0.0997	1.1556	1.3396	1.2779	0.1			919.943	8.76845	9.54602	9.40821	0.990872	12.4313	13.0049	12.3792	0.995976	12.6819	13.686	13.0638	1.001	11.732	13.4094	12.615	1.00301
	48	56396.5	37.1	0.8655	0.9213	0.9157	0.0975	1.2543	1.3161	1.2591	0.0993	1.2479	1.3367	1.2867	0.0997	1.1609	1.3374	1.2757	0.1001			939.942	8.75126	9.5274	9.39179	0.988844	12.4065	12.9921	12.3684	0.998994	12.6434	13.6259	13.0365	1.001	11.7858	13.3874	12.5933	1.00401
	49	57596.5	37.2	0.8631	0.9196	0.9142	0.0974	1.2518	1.3144	1.2568	0.0992	1.246	1.3358	1.2846	0.0996	1.1499	1.3355	1.2819	0.0995			959.941	8.727	9.50982	9.37641	0.98783	12.3818	12.9753	12.3458	0.997988	12.6241	13.6167	13.0152	1	11.6741	13.3684	12.6545	0.997994

## Sheet: Reaplicate5
	OD600			822-E8 + PBS	F084 + PBS	F016 + PBS	negative + PBS	822-E8 + 822-E8supernatant	F084 + 822-E8 supernatant	F016 + 822-E8 supernatant	negative + 822-E8 supernatant	822-E8 + F084 supernatant	F084 in F084 supernatant	F016 + F084 supernatant	negative + F084 supernatant	822-E8 in F016 supernatant	F084 + F016 supernatant	F016 + F016 supernatant	negative in F016 supernatant
	Cycle Nr.	Time [s]	Temp. [°C]	A1	A2	A3	A4	B1	B2	B3	B4	C1	C2	C3	C4	D1	D2	D3	D4			Time	822-E8 + PBS	F084 + PBS	F016 + PBS	negative + PBS	822-E8 + 822-E8supernatant	F084 + 822-E8 supernatant	F016 + 822-E8 supernatant	negative + 822-E8 supernatant	822-E8 + F084 supernatant	F084 in F084 supernatant	F016 + F084 supernatant	negative + F084 supernatant	822-E8 in F016 supernatant	F084 + F016 supernatant	F016 + F016 supernatant	negative in F016 supernatant
	1	0	37.1	0.0988	0.0987	0.0979	0.0974	0.103	0.1034	0.103	0.1015	0.1001	0.1004	0.101	0.1013	0.1005	0.1016	0.1034	0.1055			0	0.993964	0.99196	0.996945	1	0.994208	0.995188	0.997096	0.999016	0.994042	0.998012	0.999011	0.99803	0.998014	0.998035	1.00977	1.00668
	2	1199.12	37	0.0994	0.0995	0.0982	0.0974	0.1036	0.1039	0.1033	0.1016	0.1007	0.1006	0.1011	0.1015	0.1007	0.1018	0.1024	0.1048			19.9853	1	1	1	1	1	1	1	1	1	1	1	1	1	1	1	1
	3	2399.07	37	0.0989	0.0995	0.0982	0.0977	0.1037	0.1037	0.1034	0.1017	0.1006	0.1007	0.101	0.1014	0.1006	0.1017	0.1036	0.106			39.9846	0.99497	1	1	1.00308	1.00097	0.998075	1.00097	1.00098	0.999007	1.00099	0.999011	0.999015	0.999007	0.999018	1.01172	1.01145
	4	3599.01	37.1	0.0991	0.0995	0.0986	0.0971	0.1039	0.1042	0.1039	0.1017	0.1009	0.1008	0.1015	0.1019	0.101	0.102	0.1039	0.1061			59.9834	0.996982	1	1.00407	0.99692	1.0029	1.00289	1.00581	1.00098	1.00199	1.00199	1.00396	1.00394	1.00298	1.00196	1.01465	1.0124
	5	4798.96	37.1	0.0996	0.1005	0.0995	0.0973	0.1045	0.105	0.1046	0.1019	0.1014	0.1015	0.1022	0.1018	0.1016	0.1027	0.1047	0.1062			79.9827	1.00201	1.01005	1.01324	0.998973	1.00869	1.01059	1.01258	1.00295	1.00695	1.00895	1.01088	1.00296	1.00894	1.00884	1.02246	1.01336
	6	5998.9	37.1	0.1007	0.1035	0.1014	0.0973	0.1054	0.1066	0.1061	0.1017	0.1023	0.1032	0.1036	0.1019	0.1022	0.1041	0.1059	0.1062			99.9816	1.01308	1.0402	1.03259	0.998973	1.01737	1.02599	1.02711	1.00098	1.01589	1.02584	1.02473	1.00394	1.0149	1.02259	1.03418	1.01336
	7	7198.82	37.1	0.1032	0.1121	0.1064	0.0972	0.1072	0.1109	0.1092	0.1018	0.104	0.1076	0.1067	0.1015	0.104	0.108	0.1087	0.1064			119.98	1.03823	1.12663	1.0835	0.997947	1.03475	1.06737	1.05712	1.00197	1.03277	1.06958	1.05539	1	1.03277	1.0609	1.06152	1.01527
	8	8398.78	37.1	0.1074	0.1264	0.1169	0.0972	0.1109	0.1191	0.1162	0.1019	0.1077	0.1157	0.1135	0.1014	0.1073	0.115	0.1147	0.1064			139.98	1.08048	1.27035	1.19043	0.997947	1.07046	1.14629	1.12488	1.00295	1.06951	1.1501	1.12265	0.999015	1.06554	1.12967	1.12012	1.01527
	9	9598.72	37.1	0.1152	0.1502	0.139	0.0973	0.1178	0.1345	0.1308	0.102	0.1144	0.1328	0.1272	0.1014	0.114	0.1285	0.1266	0.1057			159.979	1.15895	1.50955	1.41548	0.998973	1.13707	1.29451	1.26621	1.00394	1.13605	1.32008	1.25816	0.999015	1.13208	1.26228	1.23633	1.00859
	10	10798.7	37.1	0.1325	0.1834	0.1792	0.0973	0.1321	0.1614	0.1586	0.1021	0.1274	0.1577	0.1538	0.1016	0.1262	0.152	0.1493	0.1065			179.978	1.333	1.84322	1.82485	0.998973	1.2751	1.55342	1.53533	1.00492	1.26514	1.56759	1.52127	1.00099	1.25323	1.49312	1.45801	1.01622
	11	11998.6	37.1	0.1624	0.2357	0.2308	0.0972	0.1606	0.2023	0.2029	0.102	0.1519	0.1952	0.1985	0.1015	0.1493	0.1884	0.1887	0.1066			199.977	1.6338	2.36884	2.35031	0.997947	1.55019	1.94706	1.96418	1.00394	1.50844	1.94036	1.9634	1	1.48262	1.85069	1.84277	1.01718
	12	13198.6	37.1	0.2029	0.3051	0.3128	0.0972	0.1925	0.2741	0.2689	0.1018	0.1846	0.2726	0.2592	0.1015	0.1817	0.2502	0.2434	0.1063			219.976	2.04125	3.06633	3.18534	0.997947	1.85811	2.63811	2.6031	1.00197	1.83317	2.70974	2.5638	1	1.80437	2.45776	2.37695	1.01431
	13	14398.5	37.2	0.2717	0.3931	0.3952	0.0972	0.2552	0.3846	0.3785	0.102	0.249	0.3796	0.3687	0.1014	0.2344	0.3487	0.3354	0.1075			239.975	2.7334	3.95075	4.02444	0.997947	2.46332	3.70164	3.66409	1.00394	2.47269	3.77336	3.64688	0.999015	2.32771	3.42534	3.27539	1.02576
	14	15598.4	37.1	0.3449	0.4567	0.4724	0.0972	0.3539	0.4941	0.4859	0.1019	0.3435	0.5092	0.4959	0.1016	0.3205	0.4823	0.4612	0.1076			259.974	3.46982	4.58995	4.81059	0.997947	3.41602	4.75553	4.70378	1.00295	3.41112	5.06163	4.90504	1.00099	3.18272	4.73772	4.50391	1.02672
	15	16798.4	37.1	0.4249	0.5254	0.5496	0.0972	0.4773	0.5752	0.5832	0.1021	0.4737	0.6051	0.5979	0.1015	0.4419	0.5654	0.5628	0.1077			279.973	4.27465	5.2804	5.59674	0.997947	4.60714	5.53609	5.64569	1.00492	4.70407	6.01491	5.91395	1	4.38828	5.55403	5.49609	1.02767
	16	17998.4	37.1	0.4759	0.5985	0.612	0.0973	0.6028	0.6788	0.6904	0.1019	0.5659	0.6989	0.7084	0.1018	0.5477	0.6915	0.6714	0.1081			299.973	4.78773	6.01508	6.23218	0.998973	5.81853	6.53321	6.68345	1.00295	5.61966	6.94732	7.00692	1.00296	5.43893	6.79273	6.55664	1.03149
	17	19198.3	37	0.5321	0.6786	0.6764	0.0971	0.6702	0.7696	0.7728	0.1022	0.6602	0.7863	0.8149	0.1014	0.6506	0.7816	0.7628	0.1075			319.972	5.35312	6.8201	6.88798	0.99692	6.46911	7.40712	7.48112	1.00591	6.55611	7.8161	8.06034	0.999015	6.46077	7.6778	7.44922	1.02576
	18	20398.2	37	0.5958	0.7476	0.7429	0.0972	0.7484	0.8799	0.8407	0.102	0.7514	0.8786	0.8792	0.1015	0.7312	0.8803	0.8383	0.1078			339.971	5.99396	7.51357	7.56517	0.997947	7.22394	8.46872	8.13843	1.00394	7.46177	8.7336	8.69634	1	7.26117	8.64735	8.18652	1.02863
	19	21598.2	37	0.6593	0.8128	0.8054	0.0973	0.8131	0.9626	0.895	0.1018	0.804	0.9557	0.927	0.1014	0.7973	0.9479	0.899	0.1076			359.97	6.6328	8.16884	8.20163	0.998973	7.84846	9.26468	8.66409	1.00197	7.98411	9.5	9.16914	0.999015	7.91758	9.31139	8.7793	1.02672
	20	22798.1	37	0.7149	0.877	0.8647	0.0973	0.8868	1.0096	0.9586	0.1021	0.8648	1.0258	0.9834	0.1016	0.85	1.0172	0.9472	0.1078			379.969	7.19215	8.81407	8.8055	0.998973	8.55985	9.71704	9.27977	1.00492	8.58788	10.1968	9.727	1.00099	8.44091	9.99214	9.25	1.02863
	21	23998.1	37.1	0.7709	0.9323	0.9116	0.0973	0.9446	1.07	1.0188	0.1019	0.9266	1.0852	1.0408	0.1021	0.9075	1.0711	1.0053	0.1077			399.968	7.75553	9.36985	9.2831	0.998973	9.11776	10.2984	9.86254	1.00295	9.20159	10.7873	10.2948	1.00591	9.01192	10.5216	9.81738	1.02767
	22	25198	37	0.8175	0.9713	0.9556	0.0974	0.9959	1.1258	1.0728	0.1022	0.9849	1.1371	1.0888	0.1039	0.9564	1.1248	1.0586	0.108			419.967	8.22435	9.76181	9.73116	1	9.61293	10.8354	10.3853	1.00591	9.78054	11.3032	10.7695	1.02365	9.49752	11.0491	10.3379	1.03053
	23	26398	37	0.8586	1.011	0.9964	0.0973	1.0422	1.1825	1.1272	0.1019	1.0232	1.1845	1.1345	0.1021	1	1.1671	1.1077	0.1079			439.966	8.63783	10.1608	10.1466	0.998973	10.0598	11.3811	10.9119	1.00295	10.1609	11.7744	11.2216	1.00591	9.93049	11.4646	10.8174	1.02958
	24	27597.9	37	0.8977	1.0377	1.0383	0.0973	1.0807	1.232	1.1713	0.1023	1.0647	1.2282	1.1784	0.1017	1.04	1.2112	1.1488	0.1095			459.965	9.03119	10.4291	10.5733	0.998973	10.4315	11.8576	11.3388	1.00689	10.573	12.2087	11.6558	1.00197	10.3277	11.8978	11.2188	1.04485
	25	28797.8	37.1	0.9341	1.0594	1.0672	0.0972	1.1154	1.2742	1.2051	0.1039	1.0999	1.2661	1.2172	0.1017	1.0756	1.2487	1.1894	0.1079			479.964	9.39738	10.6472	10.8676	0.997947	10.7664	12.2637	11.666	1.02264	10.9225	12.5855	12.0396	1.00197	10.6812	12.2662	11.6152	1.02958
	26	29997.8	37.1	0.9677	1.0781	1.086	0.0973	1.1484	1.3096	1.2329	0.102	1.1331	1.302	1.2478	0.1016	1.1078	1.2818	1.2217	0.1078			499.963	9.73541	10.8352	11.0591	0.998973	11.0849	12.6044	11.9351	1.00394	11.2522	12.9423	12.3422	1.00099	11.001	12.5914	11.9307	1.02863
	27	31197.7	37.1	0.9885	1.0912	1.0991	0.0973	1.1821	1.3387	1.257	0.1022	1.1665	1.3367	1.2732	0.1022	1.1367	1.3138	1.2471	0.108			519.962	9.94467	10.9668	11.1925	0.998973	11.4102	12.8845	12.1684	1.00591	11.5839	13.2873	12.5935	1.0069	11.288	12.9057	12.1787	1.03053
	28	32397.7	37.1	0.9973	1.1034	1.1099	0.0974	1.2072	1.3555	1.2808	0.1019	1.1939	1.3691	1.2961	0.1016	1.1668	1.3484	1.2692	0.1091			539.961	10.0332	11.0894	11.3024	1	11.6525	13.0462	12.3988	1.00295	11.856	13.6093	12.82	1.00099	11.5869	13.2456	12.3945	1.04103
	29	33597.6	37	1.0024	1.1148	1.1165	0.0973	1.229	1.3694	1.3035	0.102	1.2161	1.3878	1.3173	0.1024	1.1895	1.3669	1.2881	0.1084			559.96	10.0845	11.204	11.3697	0.998973	11.8629	13.18	12.6186	1.00394	12.0765	13.7952	13.0297	1.00887	11.8123	13.4273	12.5791	1.03435
	30	34797.6	37.1	1.0057	1.124	1.1221	0.0974	1.2481	1.3798	1.3217	0.1031	1.2345	1.4027	1.3386	0.1031	1.2082	1.3829	1.3063	0.1082			579.96	10.1177	11.2965	11.4267	1	12.0473	13.2801	12.7948	1.01476	12.2592	13.9433	13.2404	1.01576	11.998	13.5845	12.7568	1.03244
	31	35997.5	37.1	1.0078	1.1305	1.1258	0.0973	1.2653	1.3952	1.3357	0.1027	1.2517	1.4171	1.3541	0.1025	1.2237	1.3956	1.3249	0.1083			599.959	10.1388	11.3618	11.4644	0.998973	12.2133	13.4283	12.9303	1.01083	12.43	14.0865	13.3937	1.00985	12.1519	13.7092	12.9385	1.0334
	32	37197.5	37.1	1.009	1.1353	1.1284	0.0973	1.28	1.4065	1.3463	0.1026	1.2672	1.4271	1.3663	0.1036	1.239	1.4058	1.3399	0.1082			619.958	10.1509	11.4101	11.4908	0.998973	12.3552	13.5371	13.0329	1.00984	12.5839	14.1859	13.5143	1.02069	12.3039	13.8094	13.085	1.03244
	33	38397.4	37	1.0102	1.1392	1.1297	0.0973	1.2948	1.4171	1.3535	0.1022	1.2811	1.4378	1.3761	0.1017	1.2507	1.4161	1.3508	0.1094			639.957	10.163	11.4492	11.5041	0.998973	12.4981	13.6391	13.1026	1.00591	12.7219	14.2922	13.6113	1.00197	12.4201	13.9106	13.1914	1.04389
	34	39597.3	37.1	1.0104	1.141	1.1296	0.0974	1.3094	1.4255	1.3596	0.1024	1.2937	1.4467	1.3826	0.1019	1.2635	1.4247	1.3587	0.1079			659.956	10.165	11.4673	11.5031	1	12.639	13.7199	13.1617	1.00787	12.8471	14.3807	13.6756	1.00394	12.5472	13.9951	13.2686	1.02958
	35	40797.3	37.1	1.0109	1.1438	1.1302	0.0974	1.3214	1.4325	1.3621	0.102	1.3066	1.4549	1.3879	0.1018	1.2745	1.4334	1.366	0.1081			679.955	10.17	11.4955	11.5092	1	12.7548	13.7873	13.1859	1.00394	12.9752	14.4622	13.728	1.00296	12.6564	14.0806	13.3398	1.03149
	36	41997.2	37.1	1.0113	1.145	1.1289	0.0977	1.3317	1.44	1.3627	0.1031	1.319	1.4616	1.3891	0.1026	1.2856	1.4399	1.3697	0.1091			699.954	10.174	11.5075	11.4959	1.00308	12.8542	13.8595	13.1917	1.01476	13.0983	14.5288	13.7399	1.01084	12.7666	14.1444	13.376	1.04103
	37	43197.2	37.1	1.0111	1.1458	1.1253	0.0973	1.3393	1.4449	1.3621	0.1022	1.3277	1.4658	1.3893	0.1019	1.2966	1.4463	1.3712	0.108			719.954	10.172	11.5156	11.4593	0.998973	12.9276	13.9066	13.1859	1.00591	13.1847	14.5706	13.7418	1.00394	12.8759	14.2073	13.3906	1.03053
	38	44397.1	37.2	1.0116	1.146	1.1257	0.0975	1.3447	1.4501	1.3612	0.1022	1.3346	1.4704	1.3889	0.1039	1.3056	1.4508	1.3719	0.1079			739.952	10.1771	11.5176	11.4633	1.00103	12.9797	13.9567	13.1772	1.00591	13.2532	14.6163	13.7379	1.02365	12.9652	14.2515	13.3975	1.02958
	39	45597.1	37.1	1.0107	1.1447	1.125	0.0975	1.3473	1.4515	1.3593	0.1029	1.3393	1.4723	1.3877	0.1028	1.3127	1.4546	1.3712	0.1088			759.952	10.168	11.5045	11.4562	1.00103	13.0048	13.9702	13.1588	1.0128	13.2999	14.6352	13.726	1.01281	13.0357	14.2888	13.3906	1.03817
	40	46797	37	1.0104	1.1421	1.1231	0.0974	1.3492	1.452	1.3582	0.1028	1.3421	1.4735	1.3861	0.1019	1.3168	1.4564	1.3704	0.1079			779.95	10.165	11.4784	11.4369	1	13.0232	13.975	13.1481	1.01181	13.3277	14.6471	13.7102	1.00394	13.0765	14.3065	13.3828	1.02958
	41	47997	37	1.0101	1.1389	1.121	0.0975	1.351	1.4501	1.3565	0.1031	1.3449	1.4731	1.385	0.1038	1.322	1.4577	1.3697	0.1086			799.949	10.162	11.4462	11.4155	1.00103	13.0405	13.9567	13.1317	1.01476	13.3555	14.6431	13.6993	1.02266	13.1281	14.3193	13.376	1.03626
	42	49196.9	37.1	1.0095	1.1346	1.1191	0.0976	1.3506	1.4459	1.3553	0.1029	1.3447	1.4681	1.3829	0.103	1.3242	1.4566	1.3684	0.1092			819.949	10.1559	11.403	11.3961	1.00205	13.0367	13.9163	13.12	1.0128	13.3535	14.5934	13.6785	1.01478	13.15	14.3084	13.3633	1.04198
	43	50396.9	37.1	1.0091	1.1308	1.1168	0.0975	1.3502	1.4415	1.3529	0.1023	1.3441	1.4641	1.3811	0.1037	1.3262	1.4523	1.367	0.1063			839.948	10.1519	11.3648	11.3727	1.00103	13.0328	13.8739	13.0968	1.00689	13.3476	14.5537	13.6607	1.02167	13.1698	14.2662	13.3496	1.01431
	44	51596.8	37.1	1.0081	1.1259	1.1144	0.0985	1.3493	1.4356	1.3506	0.1031	1.3424	1.4589	1.3788	0.1035	1.3267	1.4479	1.372	0.1078			859.947	10.1419	11.3156	11.3483	1.01129	13.0241	13.8171	13.0745	1.01476	13.3307	14.502	13.638	1.0197	13.1748	14.223	13.3984	1.02863
	45	52796.8	37.1	1.0065	1.1203	1.1123	0.0975	1.3465	1.4269	1.3486	0.1034	1.3397	1.4524	1.3761	0.1023	1.3255	1.4435	1.3645	0.1078			879.946	10.1258	11.2593	11.3269	1.00103	12.9971	13.7334	13.0552	1.01772	13.3039	14.4374	13.6113	1.00788	13.1629	14.1798	13.3252	1.02863
	46	53996.7	37.1	1.0054	1.1126	1.1106	0.0975	1.3443	1.4171	1.3462	0.1023	1.3377	1.4434	1.372	0.102	1.3255	1.4385	1.3627	0.1079			899.945	10.1147	11.1819	11.3096	1.00103	12.9759	13.6391	13.0319	1.00689	13.284	14.3479	13.5707	1.00493	13.1629	14.1306	13.3076	1.02958
	47	55196.6	37.1	1.0031	1.1049	1.108	0.0975	1.3423	1.4118	1.3438	0.1018	1.3345	1.4341	1.3716	0.1033	1.3232	1.4306	1.3607	0.1085			919.944	10.0915	11.1045	11.2831	1.00103	12.9566	13.5881	13.0087	1.00197	13.2522	14.2555	13.5668	1.01773	13.14	14.053	13.2881	1.03531
	48	56396.6	37.1	1.0006	1.0989	1.1058	0.0975	1.3395	1.4095	1.3417	0.1022	1.3313	1.4266	1.3693	0.1034	1.3207	1.4206	1.3592	0.1076			939.943	10.0664	11.0442	11.2607	1.00103	12.9295	13.5659	12.9884	1.00591	13.2205	14.1809	13.544	1.01872	13.1152	13.9548	13.2734	1.02672
	49	57596.5	37	0.9981	1.0943	1.1036	0.0977	1.3363	1.4055	1.3388	0.1033	1.3276	1.4235	1.3663	0.1032	1.3193	1.4133	1.3572	0.1084			959.942	10.0412	10.998	11.2383	1.00308	12.8986	13.5274	12.9603	1.01673	13.1837	14.1501	13.5143	1.01675	13.1013	13.8831	13.2539	1.03435
