# Supplementary material for: Multidrug-resistant E. coli encoding high genetic diversity in carbohydrate metabolism genes displace commensal E. coli from the intestinal tract
Source: PLoS Biol. 2023 Oct 17;21(10):e3002329. doi: 10.1371/journal.pbio.3002329 (PMC10581457; doi:10.1371/journal.pbio.3002329)
Supplement: S3 Data — Data used to produce Fig 2B–2F. (XLSX) [file pbio.3002329.s026.xlsx]

## Sheet: Data Summary
	CFU from overnight cultures for standard curve
	822-E8	3066000000				F084	5967000000				F016	1367000000
	clpP probe					lon probe					prtR probe
Pre-colonised mice with subsequent challenge
	Quantity Mean					Quantity Mean					Quantity Mean						CFU					CFU					CFU						Faecal Pellet Weight (g)						CFU per gram					CFU per gram					CFU per gram
		D-4	D4	D19			D-4	D4	D19			D-4	D4	D19				D-4	D4	D19			D-4	D4	D19			D-4	D4	D19				D-4	D4	D19				D-4	D4	D19			D-4	D4	D19
	clpP	T1	T2	T3		lon	T1	T2	T3		prtR	T1	T2	T3			clpP	T1	T2	T3		lon	T1	T2	T3		prtR	T1	T2	T3				T1	T2	T3			clpP	T1	T2	T3		lon	T1	T2	T3		prtR
822-E8 vs. F084	A	0.230104	0.0694349	0.141521		A	2.36207e-08	0.0301799	0.0837193		A					822-E8 vs. F084	A	7.05499e+08	2.12887e+08	4.33902e+08		A	140.945	1.80084e+08	4.99553e+08		A					822-E8 vs. F084	A	0.054	0.019	0.043		822-E8 vs. F084	A	1.30648e+10	1.12046e+10	1.00907e+10		A	2610.09	9.47809e+09	1.16175e+10		A
Strain 1: 822-E8	B	0.33216	0.218514	0.124702		B	0	0.102486	0.0678398		B					Strain 1: 822-E8	B	1.0184e+09	6.69963e+08	3.82337e+08		B	0	6.11536e+08	4.048e+08		B					Strain 1: 822-E8	B	0.049	0.064	0.038		Strain 1: 822-E8	B	2.07837e+10	1.04682e+10	1.00615e+10		B	0	9.55526e+09	1.06526e+10		B
Strain 2: F084	C	0.143278	0.0681528	0.178304		C	0	0.0270235	0.105659		C					Strain 2: F084	C	4.39292e+08	2.08956e+08	5.46682e+08		C	0	1.61249e+08	6.30466e+08		C					Strain 2: F084	C	0.021	0.021	0.059		Strain 2: F084	C	2.09187e+10	9.9503e+09	9.26579e+09		C	0	7.67854e+09	1.06859e+10		C
	D	0.281692	0.1289	0.269368		D	0	0.0481491	0.111473		D						D	8.63669e+08	3.95206e+08	8.25882e+08		D	0	2.87305e+08	6.65161e+08		D						D	0.058	0.034	0.091			D	1.48908e+10	1.16237e+10	9.07562e+09		D	0	8.45016e+09	7.30946e+09		D
	E	0.207927	0.142071	0.0960507		E	0	0.0586442	0.049715		E						E	6.37503e+08	4.3559e+08	2.94491e+08		E	0	3.4993e+08	2.9665e+08		E						E	0.046	0.057	0.03			E	1.38588e+10	7.64193e+09	9.81638e+09		E	0	6.13912e+09	9.88832e+09		E
	clpP	T1	T2	T3		lon	T1	T2	T3		prtR	T1	T2	T3			clpP	T1	T2	T3		lon	T1	T2	T3		prtR	T1	T2	T3				T1	T2	T3			clpP	T1	T2	T3		lon	T1	T2	T3		prtR
F016 vs. 822-E8	A	0	0.00989562	0.0157043		A					A	0.150616	0.106537	0.23237		F016 vs. 822-E8	A	0	3.034e+07	4.81493e+07		A					A	2.05892e+08	1.45637e+08	3.1765e+08		F016 vs. 822-E8	A	0.04	0.029	0.035		F016 vs. 822-E8	A	0	1.04621e+09	1.37569e+09		A					A
Strain 1: F016	B	0	0.0220825	0.0192498		B					B	0	0.225253	0.175457		Strain 1: F016	B	0	6.7705e+07	5.90199e+07		B					B	0	3.07921e+08	2.39849e+08		Strain 1: F016	B		0.047	0.043		Strain 1: F016	B		1.44053e+09	1.37256e+09		B					B
Strain 2: 822-E8	C	0	0.0161686	0.00624885		C					C	0.139655	0.108152	0.0839302		Strain 2: 822-E8	C	0	4.9573e+07	1.9159e+07		C					C	1.90908e+08	1.47844e+08	1.14733e+08		Strain 2: 822-E8	C	0.037	0.02	0.02		Strain 2: 822-E8	C	0	2.47865e+09	9.57948e+08		C					C
	D	0	0.0135781	0.00563088		D					D	0.166242	0.104225	0.0772621			D	0	4.16303e+07	1.72643e+07		D					D	2.27253e+08	1.42475e+08	1.05617e+08			D	0.046	0.022	0.019			D	0	1.89229e+09	9.08646e+08		D					D
	E	0	0.0159964			E					E	0.0855651	0.154269				E	0	4.90449e+07			E					E	1.16967e+08	2.10886e+08				E	0.022	0.031				E	0	1.5821e+09			E					E
	clpP	T1	T2	T3		lon	T1	T2	T3		prtR	T1	T2	T3			clpP	T1	T2	T3		lon	T1	T2	T3		prtR	T1	T2	T3				T1	T2	T3			clpP	T1	T2	T3		lon	T1	T2	T3		prtR
822-E8 vs. F016	A	0.191863	0.0294071	0.0545943		A					A	0	0.256559	0.550097		822-E8 vs. F016	A	5.88251e+08	9.01622e+07	1.67386e+08		A					A	0	3.50716e+08	7.51983e+08		822-E8 vs. F016	A	0.058	0.033	0.076		822-E8 vs. F016	A	1.01423e+10	2.73219e+09	2.20245e+09		A					A
Strain 1: 822-E8	B	0.179694	0.0576278	0.0216449		B					B	0	0.090606	0.183103		Strain 1: 822-E8	B	5.50942e+08	1.76687e+08	6.63634e+07		B					B	0	1.23858e+08	2.50302e+08		Strain 1: 822-E8	B	0.055	0.025	0.024		Strain 1: 822-E8	B	1.00171e+10	7.06748e+09	2.76514e+09		B					B
Strain 2: F016	C	0.119954	0.0237496	0.0501971		C					C	0	0.135753	0.476831		Strain 2: F016	C	3.67778e+08	7.28163e+07	1.53904e+08		C					C	0	1.85574e+08	6.51828e+08		Strain 2: F016	C	0.043	0.016	0.071		Strain 2: F016	C	8.55299e+09	4.55102e+09	2.16767e+09		C					C
	D	0.150767				D					D	0					D	4.62251e+08				D					D	0					D	0.05					D	9.24501e+09				D					D
	E	0.10635	0.045551	0.0311353		E					E	0	0.273584	0.279766			E	3.26069e+08	1.39659e+08	9.54609e+07		E					E	0	3.7399e+08	3.8244e+08			E	0.038	0.046	0.049			E	8.58077e+09	3.03607e+09	1.94818e+09		E					E
[truncated: 13 more columns]

## Sheet: Raw Data
Sample Names	Groups		Suffixes
	G2	822-E8 vs. F084	ABCDE	Mouse A, B, C, D, E
	G3	F016 vs. 822-E8	T123	Time point 1, 2 ,3
	G4	822-E8 vs. F016	ON	DNA from overnight culture / standard curve
Plate 1
Well	Well Position	Omit	Sample Name	Target Name	Task	Reporter	Quencher	CT	Ct Mean	Ct SD	Quantity	Quantity Mean	Quantity SD	Y-Intercept	R(superscript 2)	Slope	Efficiency	Automatic Ct Threshold	Ct Threshold	Automatic Baseline	Baseline Start	Baseline End	Amp Status	Comments	Cq Conf	CQCONF	NOAMP	EXPFAIL
1	A1	FALSE	G2A_T1	clpP	UNKNOWN	FAM	NFQ-MGB	16.3456	16.2543	0.0801261	0.215221	0.230104	0.0130851	14.214	0.9996	-3.1952	105.575	TRUE	0.497428	TRUE	3	10	Amp		0.978663	N	N	N
2	A2	FALSE	G2A_T1	clpP	UNKNOWN	FAM	NFQ-MGB	16.1955	16.2543	0.0801261	0.2398	0.230104	0.0130851	14.214	0.9996	-3.1952	105.575	TRUE	0.497428	TRUE	3	9	Amp		0.983174	N	N	N
3	A3	FALSE	G2A_T1	clpP	UNKNOWN	FAM	NFQ-MGB	16.2218	16.2543	0.0801261	0.235292	0.230104	0.0130851	14.214	0.9996	-3.1952	105.575	TRUE	0.497428	TRUE	3	10	Amp		0.983023	N	N	N
4	A4	FALSE	G2A_T2	clpP	UNKNOWN	FAM	NFQ-MGB	17.8983	17.9159	0.0465384	0.0702956	0.0694349	0.00230927	14.214	0.9996	-3.1952	105.575	TRUE	0.497428	TRUE	3	10	Amp		0.986932	N	N	N
5	A5	FALSE	G2A_T2	clpP	UNKNOWN	FAM	NFQ-MGB	17.9687	17.9159	0.0465384	0.0668188	0.0694349	0.00230927	14.214	0.9996	-3.1952	105.575	TRUE	0.497428	TRUE	3	11	Amp		0.986023	N	N	N
6	A6	FALSE	G2A_T2	clpP	UNKNOWN	FAM	NFQ-MGB	17.8807	17.9159	0.0465384	0.0711901	0.0694349	0.00230927	14.214	0.9996	-3.1952	105.575	TRUE	0.497428	TRUE	3	11	Amp		0.985535	N	N	N
7	A7	FALSE	G2A_T1	lon	UNKNOWN	FAM	NFQ-MGB	Undetermined	38.1608	0.0386807				13.0366	0.9971	-3.2942	101.17	TRUE	0.379255	TRUE	3	39	No Amp		0	Y	Y	Y
8	A8	FALSE	G2A_T1	lon	UNKNOWN	FAM	NFQ-MGB	38.1881	38.1608	0.0386807	2.31692e-08	2.36207e-08	6.38558e-10	13.0366	0.9971	-3.2942	101.17	TRUE	0.379255	TRUE	3	32	Inconclusive		0.798427	Y	N	N
9	A9	FALSE	G2A_T1	lon	UNKNOWN	FAM	NFQ-MGB	38.1334	38.1608	0.0386807	2.40723e-08	2.36207e-08	6.38558e-10	13.0366	0.9971	-3.2942	101.17	TRUE	0.379255	TRUE	3	32	Inconclusive		0.833585	N	N	N
10	A10	FALSE	G2A_T2	lon	UNKNOWN	FAM	NFQ-MGB	18.0264	18.0464	0.0845025	0.0305687	0.0301799	0.00176415	13.0366	0.9971	-3.2942	101.17	TRUE	0.379255	TRUE	3	12	Amp		0.962473	N	N	N
11	A11	FALSE	G2A_T2	lon	UNKNOWN	FAM	NFQ-MGB	17.9736	18.0464	0.0845025	0.0317173	0.0301799	0.00176415	13.0366	0.9971	-3.2942	101.17	TRUE	0.379255	TRUE	3	12	Amp		0.967308	N	N	N
12	A12	FALSE	G2A_T2	lon	UNKNOWN	FAM	NFQ-MGB	18.1391	18.0464	0.0845025	0.0282538	0.0301799	0.00176415	13.0366	0.9971	-3.2942	101.17	TRUE	0.379255	TRUE	3	12	Amp		0.961863	N	N	N
13	B1	FALSE	G2B_T1	clpP	UNKNOWN	FAM	NFQ-MGB	15.7555	15.7434	0.0134126	0.32927	0.33216	0.00321444	14.214	0.9996	-3.1952	105.575	TRUE	0.497428	TRUE	3	9	Amp		0.984313	N	N	N
14	B2	FALSE	G2B_T1	clpP	UNKNOWN	FAM	NFQ-MGB	15.729	15.7434	0.0134126	0.335622	0.33216	0.00321444	14.214	0.9996	-3.1952	105.575	TRUE	0.497428	TRUE	3	9	Amp		0.988044	N	N	N
15	B3	FALSE	G2B_T1	clpP	UNKNOWN	FAM	NFQ-MGB	15.7458	15.7434	0.0134126	0.331588	0.33216	0.00321444	14.214	0.9996	-3.1952	105.575	TRUE	0.497428	TRUE	3	9	Amp		0.990493	N	N	N
16	B4	FALSE	G2B_T2	clpP	UNKNOWN	FAM	NFQ-MGB	16.3569	16.3248	0.0375626	0.21347	0.218514	0.00594216	14.214	0.9996	-3.1952	105.575	TRUE	0.497428	TRUE	3	10	Amp		0.988902	N	N	N
17	B5	FALSE	G2B_T2	clpP	UNKNOWN	FAM	NFQ-MGB	16.3341	16.3248	0.0375626	0.217006	0.218514	0.00594216	14.214	0.9996	-3.1952	105.575	TRUE	0.497428	TRUE	3	10	Amp		0.985874	N	N	N
18	B6	FALSE	G2B_T2	clpP	UNKNOWN	FAM	NFQ-MGB	16.2835	16.3248	0.0375626	0.225064	0.218514	0.00594216	14.214	0.9996	-3.1952	105.575	TRUE	0.497428	TRUE	3	10	Amp		0.982312	N	N	N
19	B7	FALSE	G2B_T1	lon	UNKNOWN	FAM	NFQ-MGB	Undetermined						13.0366	0.9971	-3.2942	101.17	TRUE	0.379255	TRUE	3	39	No Amp		0	Y	Y	Y
20	B8	FALSE	G2B_T1	lon	UNKNOWN	FAM	NFQ-MGB	Undetermined						13.0366	0.9971	-3.2942	101.17	TRUE	0.379255	TRUE	3	39	No Amp		0	Y	Y	Y
21	B9	FALSE	G2B_T1	lon	UNKNOWN	FAM	NFQ-MGB	Undetermined						13.0366	0.9971	-3.2942	101.17	TRUE	0.379255	TRUE	3	39	No Amp		0	Y	Y	Y
22	B10	FALSE	G2B_T2	lon	UNKNOWN	FAM	NFQ-MGB	16.2298	16.2966	0.0650069	0.107314	0.102486	0.00466493	13.0366	0.9971	-3.2942	101.17	TRUE	0.379255	TRUE	3	10	Amp		0.97092	N	N	N
23	B11	FALSE	G2B_T2	lon	UNKNOWN	FAM	NFQ-MGB	16.3005	16.2966	0.0650069	0.102142	0.102486	0.00466493	13.0366	0.9971	-3.2942	101.17	TRUE	0.379255	TRUE	3	10	Amp		0.976055	N	N	N
24	B12	FALSE	G2B_T2	lon	UNKNOWN	FAM	NFQ-MGB	16.3597	16.2966	0.0650069	0.0980031	0.102486	0.00466493	13.0366	0.9971	-3.2942	101.17	TRUE	0.379255	TRUE	3	10	Amp		0.973083	N	N	N
25	C1	FALSE	G2C_T1	clpP	UNKNOWN	FAM	NFQ-MGB	16.972	16.9113	0.0682038	0.137039	0.143278	0.00708808	14.214	0.9996	-3.1952	105.575	TRUE	0.497428	TRUE	3	10	Amp		0.979833	N	N	N
26	C2	FALSE	G2C_T1	clpP	UNKNOWN	FAM	NFQ-MGB	16.8375	16.9113	0.0682038	0.150986	0.143278	0.00708808	14.214	0.9996	-3.1952	105.575	TRUE	0.497428	TRUE	3	10	Amp		0.989667	N	N	N
27	C3	FALSE	G2C_T1	clpP	UNKNOWN	FAM	NFQ-MGB	16.9245	16.9113	0.0682038	0.141811	0.143278	0.00708808	14.214	0.9996	-3.1952	105.575	TRUE	0.497428	TRUE	3	10	Amp		0.98733	N	N	N
28	C4	FALSE	G2C_T2	clpP	UNKNOWN	FAM	NFQ-MGB	17.9884	17.9418	0.0458604	0.0658752	0.0681528	0.00225006	14.214	0.9996	-3.1952	105.575	TRUE	0.497428	TRUE	3	11	Amp		0.991744	N	N	N
29	C5	FALSE	G2C_T2	clpP	UNKNOWN	FAM	NFQ-MGB	17.9401	17.9418	0.0458604	0.0682087	0.0681528	0.00225006	14.214	0.9996	-3.1952	105.575	TRUE	0.497428	TRUE	3	11	Amp		0.990232	N	N	N
30	C6	FALSE	G2C_T2	clpP	UNKNOWN	FAM	NFQ-MGB	17.8967	17.9418	0.0458604	0.0703743	0.0681528	0.00225006	14.214	0.9996	-3.1952	105.575	TRUE	0.497428	TRUE	3	11	Amp		0.988695	N	N	N
31	C7	FALSE	G2C_T1	lon	UNKNOWN	FAM	NFQ-MGB	Undetermined						13.0366	0.9971	-3.2942	101.17	TRUE	0.379255	TRUE	3	39	No Amp		0	Y	Y	Y
32	C8	FALSE	G2C_T1	lon	UNKNOWN	FAM	NFQ-MGB	Undetermined						13.0366	0.9971	-3.2942	101.17	TRUE	0.379255	TRUE	3	39	No Amp		0	Y	Y	Y
33	C9	FALSE	G2C_T1	lon	UNKNOWN	FAM	NFQ-MGB	Undetermined						13.0366	0.9971	-3.2942	101.17	TRUE	0.379255	TRUE	3	39	No Amp		0	Y	Y	Y
34	C10	FALSE	G2C_T2	lon	UNKNOWN	FAM	NFQ-MGB	18.1578	18.2038	0.0680351	0.0278863	0.0270235	0.00126784	13.0366	0.9971	-3.2942	101.17	TRUE	0.379255	TRUE	3	12	Amp		0.96514	N	N	N
35	C11	FALSE	G2C_T2	lon	UNKNOWN	FAM	NFQ-MGB	18.1717	18.2038	0.0680351	0.0276164	0.0270235	0.00126784	13.0366	0.9971	-3.2942	101.17	TRUE	0.379255	TRUE	3	11	Amp		0.964506	N	N	N
36	C12	FALSE	G2C_T2	lon	UNKNOWN	FAM	NFQ-MGB	18.282	18.2038	0.0680351	0.0255679	0.0270235	0.00126784	13.0366	0.9971	-3.2942	101.17	TRUE	0.379255	TRUE	3	12	Amp		0.962897	N	N	N
37	D1	FALSE	G2D_T1	clpP	UNKNOWN	FAM	NFQ-MGB	15.9635	15.9721	0.00862176	0.283441	0.281692	0.00175016	14.214	0.9996	-3.1952	105.575	TRUE	0.497428	TRUE	3	9	Amp		0.989058	N	N	N
38	D2	FALSE	G2D_T1	clpP	UNKNOWN	FAM	NFQ-MGB	15.9807	15.9721	0.00862176	0.27994	0.281692	0.00175016	14.214	0.9996	-3.1952	105.575	TRUE	0.497428	TRUE	3	10	Amp		0.98904	N	N	N
39	D3	FALSE	G2D_T1	clpP	UNKNOWN	FAM	NFQ-MGB	15.9721	15.9721	0.00862176	0.281696	0.281692	0.00175016	14.214	0.9996	-3.1952	105.575	TRUE	0.497428	TRUE	3	9	Amp		0.989205	N	N	N
40	D4	FALSE	G2D_T2	clpP	UNKNOWN	FAM	NFQ-MGB	17.0788	17.0574	0.0461812	0.126883	0.1289	0.00432791	14.214	0.9996	-3.1952	105.575	TRUE	0.497428	TRUE	3	11	Amp		0.987506	N	N	N
41	D5	FALSE	G2D_T2	clpP	UNKNOWN	FAM	NFQ-MGB	17.0891	17.0574	0.0461812	0.125947	0.1289	0.00432791	14.214	0.9996	-3.1952	105.575	TRUE	0.497428	TRUE	3	11	Amp		0.986747	N	N	N
42	D6	FALSE	G2D_T2	clpP	UNKNOWN	FAM	NFQ-MGB	17.0044	17.0574	0.0461812	0.133868	0.1289	0.00432791	14.214	0.9996	-3.1952	105.575	TRUE	0.497428	TRUE	3	10	Amp		0.986538	N	N	N
43	D7	FALSE	G2D_T1	lon	UNKNOWN	FAM	NFQ-MGB	Undetermined						13.0366	0.9971	-3.2942	101.17	TRUE	0.379255	TRUE	3	39	No Amp		0	Y	Y	Y
44	D8	FALSE	G2D_T1	lon	UNKNOWN	FAM	NFQ-MGB	Undetermined						13.0366	0.9971	-3.2942	101.17	TRUE	0.379255	TRUE	3	39	No Amp		0	Y	Y	Y
45	D9	FALSE	G2D_T1	lon	UNKNOWN	FAM	NFQ-MGB	Undetermined						13.0366	0.9971	-3.2942	101.17	TRUE	0.379255	TRUE	3	39	No Amp		0	Y	Y	Y
46	D10	FALSE	G2D_T2	lon	UNKNOWN	FAM	NFQ-MGB	17.4272	17.377	0.0508734	0.0464685	0.0481491	0.00171303	13.0366	0.9971	-3.2942	101.17	TRUE	0.379255	TRUE	3	11	Amp		0.966768	N	N	N
47	D11	FALSE	G2D_T2	lon	UNKNOWN	FAM	NFQ-MGB	17.3255	17.377	0.0508734	0.0498928	0.0481491	0.00171303	13.0366	0.9971	-3.2942	101.17	TRUE	0.379255	TRUE	3	11	Amp		0.968277	N	N	N
48	D12	FALSE	G2D_T2	lon	UNKNOWN	FAM	NFQ-MGB	17.3783	17.377	0.0508734	0.0480859	0.0481491	0.00171303	13.0366	0.9971	-3.2942	101.17	TRUE	0.379255	TRUE	3	11	Amp		0.972683	N	N	N
49	E1	FALSE	G2E_T1	clpP	UNKNOWN	FAM	NFQ-MGB	16.4565	16.3945	0.0661322	0.198684	0.207927	0.00994617	14.214	0.9996	-3.1952	105.575	TRUE	0.497428	TRUE	3	10	Amp		0.982265	N	N	N
50	E2	FALSE	G2E_T1	clpP	UNKNOWN	FAM	NFQ-MGB	16.3249	16.3945	0.0661322	0.218452	0.207927	0.00994617	14.214	0.9996	-3.1952	105.575	TRUE	0.497428	TRUE	3	10	Amp		0.98441	N	N	N
51	E3	FALSE	G2E_T1	clpP	UNKNOWN	FAM	NFQ-MGB	16.402	16.3945	0.0661322	0.206643	0.207927	0.00994617	14.214	0.9996	-3.1952	105.575	TRUE	0.497428	TRUE	3	10	Amp		0.987532	N	N	N
52	E4	FALSE	G2E_T2	clpP	UNKNOWN	FAM	NFQ-MGB	16.9346	16.9219	0.0123666	0.140778	0.142071	0.0012657	14.214	0.9996	-3.1952	105.575	TRUE	0.497428	TRUE	3	10	Amp		0.986604	N	N	N
53	E5	FALSE	G2E_T2	clpP	UNKNOWN	FAM	NFQ-MGB	16.9099	16.9219	0.0123666	0.143307	0.142071	0.0012657	14.214	0.9996	-3.1952	105.575	TRUE	0.497428	TRUE	3	10	Amp		0.98968	N	N	N
54	E6	FALSE	G2E_T2	clpP	UNKNOWN	FAM	NFQ-MGB	16.9214	16.9219	0.0123666	0.142129	0.142071	0.0012657	14.214	0.9996	-3.1952	105.575	TRUE	0.497428	TRUE	3	10	Amp		0.98872	N	N	N
55	E7	FALSE	G2E_T1	lon	UNKNOWN	FAM	NFQ-MGB	Undetermined						13.0366	0.9971	-3.2942	101.17	TRUE	0.379255	TRUE	3	39	No Amp		0	Y	Y	Y
56	E8	FALSE	G2E_T1	lon	UNKNOWN	FAM	NFQ-MGB	Undetermined						13.0366	0.9971	-3.2942	101.17	TRUE	0.379255	TRUE	3	39	No Amp		0	Y	Y	Y
57	E9	FALSE	G2E_T1	lon	UNKNOWN	FAM	NFQ-MGB	Undetermined						13.0366	0.9971	-3.2942	101.17	TRUE	0.379255	TRUE	3	39	No Amp		0	Y	Y	Y
58	E10	FALSE	G2E_T2	lon	UNKNOWN	FAM	NFQ-MGB	17.1036	17.0951	0.0575632	0.0582663	0.0586442	0.00236933	13.0366	0.9971	-3.2942	101.17	TRUE	0.379255	TRUE	3	10	Amp		0.969086	N	N	N
59	E11	FALSE	G2E_T2	lon	UNKNOWN	FAM	NFQ-MGB	17.0338	17.0951	0.0575632	0.0611797	0.0586442	0.00236933	13.0366	0.9971	-3.2942	101.17	TRUE	0.379255	TRUE	3	11	Amp		0.971004	N	N	N
60	E12	FALSE	G2E_T2	lon	UNKNOWN	FAM	NFQ-MGB	17.1479	17.0951	0.0575632	0.0564864	0.0586442	0.00236933	13.0366	0.9971	-3.2942	101.17	TRUE	0.379255	TRUE	3	11	Amp		0.968609	N	N	N
61	F1	FALSE	822-E8_ON	clpP	STANDARD	FAM	NFQ-MGB	14.1325	14.1325		1			14.214	0.9996	-3.1952	105.575	TRUE	0.497428	TRUE	3	8	Amp		0.979849	N	N	N
62	F2	FALSE	822-E8_ON	clpP	STANDARD	FAM	NFQ-MGB	17.3386	17.3386		0.1			14.214	0.9996	-3.1952	105.575	TRUE	0.497428	TRUE	3	11	Amp		0.985693	N	N	N
63	F3	FALSE	822-E8_ON	clpP	STANDARD	FAM	NFQ-MGB	20.6402	20.6402		0.01			14.214	0.9996	-3.1952	105.575	TRUE	0.497428	TRUE	3	14	Amp		0.988196	N	N	N
64	F4	FALSE	822-E8_ON	clpP	STANDARD	FAM	NFQ-MGB	24.0408	24.0408		0.001			14.214	0.9996	-3.1952	105.575	TRUE	0.497428	TRUE	3	17	Amp		0.986716	N	N	N
65	F5	FALSE	822-E8_ON	clpP	STANDARD	FAM	NFQ-MGB	27.0433	27.0433		0.0001			14.214	0.9996	-3.1952	105.575	TRUE	0.497428	TRUE	3	20	Amp		0.987492	N	N	N
66	F6	FALSE	822-E8_ON	clpP	STANDARD	FAM	NFQ-MGB	30.0714	30.0714		1e-05			14.214	0.9996	-3.1952	105.575	TRUE	0.497428	TRUE	3	23	Amp		0.9812	N	N	N
67	F7	FALSE	822-E8_ON	clpP	STANDARD	FAM	NFQ-MGB	33.3323	33.3323		1e-06			14.214	0.9996	-3.1952	105.575	TRUE	0.497428	TRUE	3	26	Amp		0.983433	N	N	N
68	F8	FALSE		clpP	NTC	FAM	NFQ-MGB	Undetermined						14.214	0.9996	-3.1952	105.575	TRUE	0.497428	TRUE	3	39	No Amp		0	N	N	N
73	G1	FALSE	F084_ON	lon	STANDARD	FAM	NFQ-MGB	12.7731	12.7731		1			13.0366	0.9971	-3.2942	101.17	TRUE	0.379255	TRUE	3	7	Amp		0.969754	N	N	N
74	G2	FALSE	F084_ON	lon	STANDARD	FAM	NFQ-MGB	15.9907	15.9907		0.1			13.0366	0.9971	-3.2942	101.17	TRUE	0.379255	TRUE	3	10	Amp		0.966919	N	N	N
75	G3	FALSE	F084_ON	lon	STANDARD	FAM	NFQ-MGB	20.3816	20.3816		0.01			13.0366	0.9971	-3.2942	101.17	TRUE	0.379255	TRUE	3	14	Amp		0.962026	N	N	N
76	G4	FALSE	F084_ON	lon	STANDARD	FAM	NFQ-MGB	22.9289	22.9289		0.001			13.0366	0.9971	-3.2942	101.17	TRUE	0.379255	TRUE	3	17	Amp		0.965563	N	N	N
77	G5	FALSE	F084_ON	lon	STANDARD	FAM	NFQ-MGB	26.282	26.282		0.0001			13.0366	0.9971	-3.2942	101.17	TRUE	0.379255	TRUE	3	20	Amp		0.958324	N	N	N
78	G6	FALSE	F084_ON	lon	STANDARD	FAM	NFQ-MGB	29.6001	29.6001		1e-05			13.0366	0.9971	-3.2942	101.17	TRUE	0.379255	TRUE	3	23	Amp		0.957267	N	N	N
79	G7	FALSE	F084_ON	lon	STANDARD	FAM	NFQ-MGB	32.4801	32.4801		1e-06			13.0366	0.9971	-3.2942	101.17	TRUE	0.379255	TRUE	3	26	Amp		0.946423	N	N	N
80	G8	FALSE		lon	NTC	FAM	NFQ-MGB	Undetermined						13.0366	0.9971	-3.2942	101.17	TRUE	0.379255	TRUE	3	39	No Amp		0	N	N	N
Plate 2
Well	Well Position	Omit	Sample Name	Target Name	Task	Reporter	Quencher	CT	Ct Mean	Ct SD	Quantity	Quantity Mean	Quantity SD	Y-Intercept	R(superscript 2)	Slope	Efficiency	Automatic Ct Threshold	Ct Threshold	Automatic Baseline	Baseline Start	Baseline End	Amp Status	Comments	Cq Conf
1	A1	FALSE	G2A_T3	clpP	UNKNOWN	FAM	NFQ-MGB	16.8239	16.7585	0.065846	0.135002	0.141521	0.00661598	14.0029	0.9999	-3.2438	103.367	TRUE	0.487474	TRUE	3	10	Amp		0.983076
2	A2	FALSE	G2A_T3	clpP	UNKNOWN	FAM	NFQ-MGB	16.7594	16.7585	0.065846	0.14133	0.141521	0.00661598	14.0029	0.9999	-3.2438	103.367	TRUE	0.487474	TRUE	3	10	Amp		0.987357
3	A3	FALSE	G2A_T3	clpP	UNKNOWN	FAM	NFQ-MGB	16.6922	16.7585	0.065846	0.14823	0.141521	0.00661598	14.0029	0.9999	-3.2438	103.367	TRUE	0.487474	TRUE	3	10	Amp		0.982347
7	A7	FALSE	G2A_T3	lon	UNKNOWN	FAM	NFQ-MGB	16.8063	16.8765	0.0637042	0.087817	0.0837193	0.00370398	13.2772	0.9978	-3.3406	99.2266	TRUE	0.374516	TRUE	3	11	Amp		0.970332
8	A8	FALSE	G2A_T3	lon	UNKNOWN	FAM	NFQ-MGB	16.8928	16.8765	0.0637042	0.0827315	0.0837193	0.00370398	13.2772	0.9978	-3.3406	99.2266	TRUE	0.374516	TRUE	3	11	Amp		0.969934
9	A9	FALSE	G2A_T3	lon	UNKNOWN	FAM	NFQ-MGB	16.9305	16.8765	0.0637042	0.0806093	0.0837193	0.00370398	13.2772	0.9978	-3.3406	99.2266	TRUE	0.374516	TRUE	3	11	Amp		0.968886
13	B1	FALSE	G2B_T3	clpP	UNKNOWN	FAM	NFQ-MGB	16.9243	16.9358	0.0223588	0.125718	0.124702	0.00197017	14.0029	0.9999	-3.2438	103.367	TRUE	0.487474	TRUE	3	10	Amp		0.985516
14	B2	FALSE	G2B_T3	clpP	UNKNOWN	FAM	NFQ-MGB	16.9616	16.9358	0.0223588	0.122432	0.124702	0.00197017	14.0029	0.9999	-3.2438	103.367	TRUE	0.487474	TRUE	3	10	Amp		0.988132
15	B3	FALSE	G2B_T3	clpP	UNKNOWN	FAM	NFQ-MGB	16.9216	16.9358	0.0223588	0.125957	0.124702	0.00197017	14.0029	0.9999	-3.2438	103.367	TRUE	0.487474	TRUE	3	10	Amp		0.984046
19	B7	FALSE	G2B_T3	lon	UNKNOWN	FAM	NFQ-MGB	17.18	17.181	0.0348998	0.0678751	0.0678398	0.00163092	13.2772	0.9978	-3.3406	99.2266	TRUE	0.374516	TRUE	3	11	Amp		0.969411
20	B8	FALSE	G2B_T3	lon	UNKNOWN	FAM	NFQ-MGB	17.1467	17.181	0.0348998	0.0694527	0.0678398	0.00163092	13.2772	0.9978	-3.3406	99.2266	TRUE	0.374516	TRUE	3	11	Amp		0.967644
21	B9	FALSE	G2B_T3	lon	UNKNOWN	FAM	NFQ-MGB	17.2164	17.181	0.0348998	0.0661915	0.0678398	0.00163092	13.2772	0.9978	-3.3406	99.2266	TRUE	0.374516	TRUE	3	11	Amp		0.969315
25	C1	FALSE	G2C_T3	clpP	UNKNOWN	FAM	NFQ-MGB	16.4865	16.4325	0.0486148	0.171534	0.178304	0.00611091	14.0029	0.9999	-3.2438	103.367	TRUE	0.487474	TRUE	3	10	Amp		0.982511
26	C2	FALSE	G2C_T3	clpP	UNKNOWN	FAM	NFQ-MGB	16.3922	16.4325	0.0486148	0.183412	0.178304	0.00611091	14.0029	0.9999	-3.2438	103.367	TRUE	0.487474	TRUE	3	10	Amp		0.988023
27	C3	FALSE	G2C_T3	clpP	UNKNOWN	FAM	NFQ-MGB	16.4189	16.4325	0.0486148	0.179967	0.178304	0.00611091	14.0029	0.9999	-3.2438	103.367	TRUE	0.487474	TRUE	3	10	Amp		0.986861
31	C7	FALSE	G2C_T3	lon	UNKNOWN	FAM	NFQ-MGB	16.5177	16.5381	0.0239897	0.10714	0.105659	0.00174188	13.2772	0.9978	-3.3406	99.2266	TRUE	0.374516	TRUE	3	10	Amp		0.967318
32	C8	FALSE	G2C_T3	lon	UNKNOWN	FAM	NFQ-MGB	16.532	16.5381	0.0239897	0.106096	0.105659	0.00174188	13.2772	0.9978	-3.3406	99.2266	TRUE	0.374516	TRUE	3	10	Amp		0.971608
33	C9	FALSE	G2C_T3	lon	UNKNOWN	FAM	NFQ-MGB	16.5645	16.5381	0.0239897	0.10374	0.105659	0.00174188	13.2772	0.9978	-3.3406	99.2266	TRUE	0.374516	TRUE	3	10	Amp		0.972456
37	D1	FALSE	G2D_T3	clpP	UNKNOWN	FAM	NFQ-MGB	15.8105	15.8519	0.0691434	0.277179	0.269368	0.0130288	14.0029	0.9999	-3.2438	103.367	TRUE	0.487474	TRUE	3	9	Amp		0.987328
38	D2	FALSE	G2D_T3	clpP	UNKNOWN	FAM	NFQ-MGB	15.9317	15.8519	0.0691434	0.254327	0.269368	0.0130288	14.0029	0.9999	-3.2438	103.367	TRUE	0.487474	TRUE	3	10	Amp		0.986247
39	D3	FALSE	G2D_T3	clpP	UNKNOWN	FAM	NFQ-MGB	15.8134	15.8519	0.0691434	0.276597	0.269368	0.0130288	14.0029	0.9999	-3.2438	103.367	TRUE	0.487474	TRUE	3	9	Amp		0.982719
43	D7	FALSE	G2D_T3	lon	UNKNOWN	FAM	NFQ-MGB	16.4761	16.4603	0.0144322	0.110256	0.111473	0.00110698	13.2772	0.9978	-3.3406	99.2266	TRUE	0.374516	TRUE	3	10	Amp		0.971755
44	D8	FALSE	G2D_T3	lon	UNKNOWN	FAM	NFQ-MGB	16.4479	16.4603	0.0144322	0.11242	0.111473	0.00110698	13.2772	0.9978	-3.3406	99.2266	TRUE	0.374516	TRUE	3	10	Amp		0.972747
45	D9	FALSE	G2D_T3	lon	UNKNOWN	FAM	NFQ-MGB	16.4567	16.4603	0.0144322	0.111743	0.111473	0.00110698	13.2772	0.9978	-3.3406	99.2266	TRUE	0.374516	TRUE	3	10	Amp		0.974108
49	E1	FALSE	G2E_T3	clpP	UNKNOWN	FAM	NFQ-MGB	17.3415	17.3037	0.0331871	0.0934943	0.0960507	0.00224919	14.0029	0.9999	-3.2438	103.367	TRUE	0.487474	TRUE	3	10	Amp		0.988439
50	E2	FALSE	G2E_T3	clpP	UNKNOWN	FAM	NFQ-MGB	17.2791	17.3037	0.0331871	0.0977258	0.0960507	0.00224919	14.0029	0.9999	-3.2438	103.367	TRUE	0.487474	TRUE	3	10	Amp		0.984283
51	E3	FALSE	G2E_T3	clpP	UNKNOWN	FAM	NFQ-MGB	17.2906	17.3037	0.0331871	0.096932	0.0960507	0.00224919	14.0029	0.9999	-3.2438	103.367	TRUE	0.487474	TRUE	3	11	Amp		0.982897
55	E7	FALSE	G2E_T3	lon	UNKNOWN	FAM	NFQ-MGB	17.6285	17.6319	0.0285174	0.0498266	0.049715	0.00097545	13.2772	0.9978	-3.3406	99.2266	TRUE	0.374516	TRUE	3	11	Amp		0.966593
56	E8	FALSE	G2E_T3	lon	UNKNOWN	FAM	NFQ-MGB	17.662	17.6319	0.0285174	0.0486886	0.049715	0.00097545	13.2772	0.9978	-3.3406	99.2266	TRUE	0.374516	TRUE	3	11	Amp		0.964928
57	E9	FALSE	G2E_T3	lon	UNKNOWN	FAM	NFQ-MGB	17.6053	17.6319	0.0285174	0.0506299	0.049715	0.00097545	13.2772	0.9978	-3.3406	99.2266	TRUE	0.374516	TRUE	3	11	Amp		0.967583
61	F1	FALSE	822-E8_ON	clpP	STANDARD	FAM	NFQ-MGB	14.0244	14.0244		1			14.0029	0.9999	-3.2438	103.367	TRUE	0.487474	TRUE	3	8	Amp		0.978035
62	F2	FALSE	822-E8_ON	clpP	STANDARD	FAM	NFQ-MGB	17.2414	17.2414		0.1			14.0029	0.9999	-3.2438	103.367	TRUE	0.487474	TRUE	3	10	Amp		0.982689
63	F3	FALSE	822-E8_ON	clpP	STANDARD	FAM	NFQ-MGB	20.4282	20.4282		0.01			14.0029	0.9999	-3.2438	103.367	TRUE	0.487474	TRUE	3	14	Amp		0.986177
64	F4	FALSE	822-E8_ON	clpP	STANDARD	FAM	NFQ-MGB	23.7982	23.7982		0.001			14.0029	0.9999	-3.2438	103.367	TRUE	0.487474	TRUE	3	17	Amp		0.989735
65	F5	FALSE	822-E8_ON	clpP	STANDARD	FAM	NFQ-MGB	26.9708	26.9708		0.0001			14.0029	0.9999	-3.2438	103.367	TRUE	0.487474	TRUE	3	20	Amp		0.989525
66	F6	FALSE	822-E8_ON	clpP	STANDARD	FAM	NFQ-MGB	30.1937	30.1937		1e-05			14.0029	0.9999	-3.2438	103.367	TRUE	0.487474	TRUE	3	23	Amp		0.984325
67	F7	FALSE	822-E8_ON	clpP	STANDARD	FAM	NFQ-MGB	33.4845	33.4845		1e-06			14.0029	0.9999	-3.2438	103.367	TRUE	0.487474	TRUE	3	26	Amp		0.979862
68	F8	FALSE		clpP	NTC	FAM	NFQ-MGB	Undetermined						14.0029	0.9999	-3.2438	103.367	TRUE	0.487474	TRUE	3	39	No Amp		0
73	G1	FALSE	F084_ON	lon	STANDARD	FAM	NFQ-MGB	13.1215	13.1215		1			13.2772	0.9978	-3.3406	99.2266	TRUE	0.374516	TRUE	3	7	Amp		0.968572
74	G2	FALSE	F084_ON	lon	STANDARD	FAM	NFQ-MGB	16.4328	16.4328		0.1			13.2772	0.9978	-3.3406	99.2266	TRUE	0.374516	TRUE	3	11	Amp		0.963759
75	G3	FALSE	F084_ON	lon	STANDARD	FAM	NFQ-MGB	20.3109	20.3109		0.01			13.2772	0.9978	-3.3406	99.2266	TRUE	0.374516	TRUE	3	13	Amp		0.960701
76	G4	FALSE	F084_ON	lon	STANDARD	FAM	NFQ-MGB	23.2237	23.2237		0.001			13.2772	0.9978	-3.3406	99.2266	TRUE	0.374516	TRUE	3	17	Amp		0.958564
77	G5	FALSE	F084_ON	lon	STANDARD	FAM	NFQ-MGB	26.7475	26.7475		0.0001			13.2772	0.9978	-3.3406	99.2266	TRUE	0.374516	TRUE	3	20	Amp		0.958125
78	G6	FALSE	F084_ON	lon	STANDARD	FAM	NFQ-MGB	30.4429	30.4429		1e-05			13.2772	0.9978	-3.3406	99.2266	TRUE	0.374516	TRUE	3	24	Amp		0.952995
79	G7	FALSE	F084_ON	lon	STANDARD	FAM	NFQ-MGB	32.8151	32.8151		1e-06			13.2772	0.9978	-3.3406	99.2266	TRUE	0.374516	TRUE	3	26	Amp		0.945079
80	G8	FALSE		lon	NTC	FAM	NFQ-MGB	Undetermined						13.2772	0.9978	-3.3406	99.2266	TRUE	0.374516	TRUE	3	39	No Amp		0
Plate 4
Well	Well Position	Omit	Sample Name	Target Name	Task	Reporter	Quencher	CT	Ct Mean	Ct SD	Quantity	Quantity Mean	Quantity SD	Y-Intercept	R(superscript 2)	Slope	Efficiency	Automatic Ct Threshold	Ct Threshold	Automatic Baseline	Baseline Start	Baseline End	Amp Status	Comments	Cq Conf	CQCONF	NOAMP	EXPFAIL
1	A1	FALSE	G3A_T1	clpP	UNKNOWN	FAM	NFQ-MGB	Undetermined	39.9237					13.6259	0.9981	-3.1885	105.886	TRUE	0.510203	TRUE	3	39	No Amp		0	Y	Y	Y
2	A2	FALSE	G3A_T1	clpP	UNKNOWN	FAM	NFQ-MGB	Undetermined	39.9237					13.6259	0.9981	-3.1885	105.886	TRUE	0.510203	TRUE	3	39	No Amp		0	Y	Y	Y
3	A3	FALSE	G3A_T1	clpP	UNKNOWN	FAM	NFQ-MGB	39.9237	39.9237		5.65343e-09	5.65343e-09		13.6259	0.9981	-3.1885	105.886	TRUE	0.510203	TRUE	3	33	Inconclusive		0	Y	N	N
4	A4	FALSE	G3A_T2	clpP	UNKNOWN	FAM	NFQ-MGB	20.087	20.0183	0.0595469	0.00941059	0.00989562	0.00042013	13.6259	0.9981	-3.1885	105.886	TRUE	0.510203	TRUE	3	13	Amp		0.985899	N	N	N
5	A5	FALSE	G3A_T2	clpP	UNKNOWN	FAM	NFQ-MGB	19.9828	20.0183	0.0595469	0.0101464	0.00989562	0.00042013	13.6259	0.9981	-3.1885	105.886	TRUE	0.510203	TRUE	3	13	Amp		0.990088	N	N	N
6	A6	FALSE	G3A_T2	clpP	UNKNOWN	FAM	NFQ-MGB	19.985	20.0183	0.0595469	0.0101299	0.00989562	0.00042013	13.6259	0.9981	-3.1885	105.886	TRUE	0.510203	TRUE	3	13	Amp		0.992548	N	N	N
7	A7	FALSE	G3A_T1	prtR	UNKNOWN	FAM	NFQ-MGB	16.022	16.038	0.0168273	0.152327	0.150616	0.00179248	13.3635	0.995	-3.2531	102.955	TRUE	0.629882	TRUE	3	9	Amp		0.982523	N	N	N
8	A8	FALSE	G3A_T1	prtR	UNKNOWN	FAM	NFQ-MGB	16.0556	16.038	0.0168273	0.148752	0.150616	0.00179248	13.3635	0.995	-3.2531	102.955	TRUE	0.629882	TRUE	3	8	Amp		0.982302	N	N	N
9	A9	FALSE	G3A_T1	prtR	UNKNOWN	FAM	NFQ-MGB	16.0365	16.038	0.0168273	0.150769	0.150616	0.00179248	13.3635	0.995	-3.2531	102.955	TRUE	0.629882	TRUE	3	9	Amp		0.983201	N	N	N
10	A10	FALSE	G3A_T2	prtR	UNKNOWN	FAM	NFQ-MGB	16.4843	16.5289	0.0860326	0.109817	0.106537	0.00637149	13.3635	0.995	-3.2531	102.955	TRUE	0.629882	TRUE	3	10	Amp		0.988282	N	N	N
11	A11	FALSE	G3A_T2	prtR	UNKNOWN	FAM	NFQ-MGB	16.4742	16.5289	0.0860326	0.110601	0.106537	0.00637149	13.3635	0.995	-3.2531	102.955	TRUE	0.629882	TRUE	3	10	Amp		0.985022	N	N	N
12	A12	FALSE	G3A_T2	prtR	UNKNOWN	FAM	NFQ-MGB	16.628	16.5289	0.0860326	0.0991942	0.106537	0.00637149	13.3635	0.995	-3.2531	102.955	TRUE	0.629882	TRUE	3	10	Amp		0.984293	N	N	N
13	B1	FALSE	G3B_T1	clpP	UNKNOWN	FAM	NFQ-MGB	Undetermined						13.6259	0.9981	-3.1885	105.886	TRUE	0.510203	TRUE	3	39	No Amp		0	Y	Y	Y
14	B2	FALSE	G3B_T1	clpP	UNKNOWN	FAM	NFQ-MGB	Undetermined						13.6259	0.9981	-3.1885	105.886	TRUE	0.510203	TRUE	3	39	No Amp		0	Y	Y	Y
15	B3	FALSE	G3B_T1	clpP	UNKNOWN	FAM	NFQ-MGB	Undetermined						13.6259	0.9981	-3.1885	105.886	TRUE	0.510203	TRUE	3	39	No Amp		0	Y	Y	Y
16	B4	FALSE	G3B_T2	clpP	UNKNOWN	FAM	NFQ-MGB	18.9727	18.9067	0.0583348	0.0210419	0.0220825	0.000920661	13.6259	0.9981	-3.1885	105.886	TRUE	0.510203	TRUE	3	12	Amp		0.991631	N	N	N
17	B5	FALSE	G3B_T2	clpP	UNKNOWN	FAM	NFQ-MGB	18.8622	18.9067	0.0583348	0.0227911	0.0220825	0.000920661	13.6259	0.9981	-3.1885	105.886	TRUE	0.510203	TRUE	3	12	Amp		0.988764	N	N	N
18	B6	FALSE	G3B_T2	clpP	UNKNOWN	FAM	NFQ-MGB	18.8852	18.9067	0.0583348	0.0224145	0.0220825	0.000920661	13.6259	0.9981	-3.1885	105.886	TRUE	0.510203	TRUE	3	12	Amp		0.990199	N	N	N
19	B7	FALSE	G3B_T1	prtR	UNKNOWN	FAM	NFQ-MGB	Undetermined						13.3635	0.995	-3.2531	102.955	TRUE	0.629882	TRUE	3	39	No Amp		0	Y	Y	Y
20	B8	FALSE	G3B_T1	prtR	UNKNOWN	FAM	NFQ-MGB	Undetermined						13.3635	0.995	-3.2531	102.955	TRUE	0.629882	TRUE	3	39	No Amp		0	Y	Y	Y
21	B9	FALSE	G3B_T1	prtR	UNKNOWN	FAM	NFQ-MGB	Undetermined						13.3635	0.995	-3.2531	102.955	TRUE	0.629882	TRUE	3	39	No Amp		0	Y	Y	Y
22	B10	FALSE	G3B_T2	prtR	UNKNOWN	FAM	NFQ-MGB	15.4246	15.4698	0.0468342	0.232494	0.225253	0.00745392	13.3635	0.995	-3.2531	102.955	TRUE	0.629882	TRUE	3	9	Amp		0.986926	N	N	N
23	B11	FALSE	G3B_T2	prtR	UNKNOWN	FAM	NFQ-MGB	15.5181	15.4698	0.0468342	0.217603	0.225253	0.00745392	13.3635	0.995	-3.2531	102.955	TRUE	0.629882	TRUE	3	9	Amp		0.985842	N	N	N
24	B12	FALSE	G3B_T2	prtR	UNKNOWN	FAM	NFQ-MGB	15.4668	15.4698	0.0468342	0.225662	0.225253	0.00745392	13.3635	0.995	-3.2531	102.955	TRUE	0.629882	TRUE	3	8	Amp		0.985857	N	N	N
25	C1	FALSE	G3C_T1	clpP	UNKNOWN	FAM	NFQ-MGB	Undetermined						13.6259	0.9981	-3.1885	105.886	TRUE	0.510203	TRUE	3	39	No Amp		0	Y	Y	Y
26	C2	FALSE	G3C_T1	clpP	UNKNOWN	FAM	NFQ-MGB	Undetermined						13.6259	0.9981	-3.1885	105.886	TRUE	0.510203	TRUE	3	39	No Amp		0	Y	Y	Y
27	C3	FALSE	G3C_T1	clpP	UNKNOWN	FAM	NFQ-MGB	Undetermined						13.6259	0.9981	-3.1885	105.886	TRUE	0.510203	TRUE	3	39	No Amp		0	Y	Y	Y
28	C4	FALSE	G3C_T2	clpP	UNKNOWN	FAM	NFQ-MGB	19.4208	19.3392	0.0826884	0.0152254	0.0161686	0.000966179	13.6259	0.9981	-3.1885	105.886	TRUE	0.510203	TRUE	3	13	Amp		0.9859	N	N	N
29	C5	FALSE	G3C_T2	clpP	UNKNOWN	FAM	NFQ-MGB	19.3413	19.3392	0.0826884	0.0161243	0.0161686	0.000966179	13.6259	0.9981	-3.1885	105.886	TRUE	0.510203	TRUE	3	13	Amp		0.987939	N	N	N
30	C6	FALSE	G3C_T2	clpP	UNKNOWN	FAM	NFQ-MGB	19.2554	19.3392	0.0826884	0.0171562	0.0161686	0.000966179	13.6259	0.9981	-3.1885	105.886	TRUE	0.510203	TRUE	3	13	Amp		0.988748	N	N	N
31	C7	FALSE	G3C_T1	prtR	UNKNOWN	FAM	NFQ-MGB	16.0869	16.1454	0.0545295	0.145487	0.139655	0.00541442	13.3635	0.995	-3.2531	102.955	TRUE	0.629882	TRUE	3	9	Amp		0.985421	N	N	N
32	C8	FALSE	G3C_T1	prtR	UNKNOWN	FAM	NFQ-MGB	16.1545	16.1454	0.0545295	0.138691	0.139655	0.00541442	13.3635	0.995	-3.2531	102.955	TRUE	0.629882	TRUE	3	9	Amp		0.981333	N	N	N
33	C9	FALSE	G3C_T1	prtR	UNKNOWN	FAM	NFQ-MGB	16.1948	16.1454	0.0545295	0.134787	0.139655	0.00541442	13.3635	0.995	-3.2531	102.955	TRUE	0.629882	TRUE	3	10	Amp		0.982157	N	N	N
34	C10	FALSE	G3C_T2	prtR	UNKNOWN	FAM	NFQ-MGB	16.4249	16.5071	0.071219	0.114534	0.108152	0.00552862	13.3635	0.995	-3.2531	102.955	TRUE	0.629882	TRUE	3	10	Amp		0.981189	N	N	N
35	C11	FALSE	G3C_T2	prtR	UNKNOWN	FAM	NFQ-MGB	16.5464	16.5071	0.071219	0.105097	0.108152	0.00552862	13.3635	0.995	-3.2531	102.955	TRUE	0.629882	TRUE	3	10	Amp		0.978753	N	N	N
36	C12	FALSE	G3C_T2	prtR	UNKNOWN	FAM	NFQ-MGB	16.55	16.5071	0.071219	0.104825	0.108152	0.00552862	13.3635	0.995	-3.2531	102.955	TRUE	0.629882	TRUE	3	10	Amp		0.98485	N	N	N
37	D1	FALSE	G3D_T1	clpP	UNKNOWN	FAM	NFQ-MGB	Undetermined						13.6259	0.9981	-3.1885	105.886	TRUE	0.510203	TRUE	3	39	No Amp		0	Y	Y	Y
38	D2	FALSE	G3D_T1	clpP	UNKNOWN	FAM	NFQ-MGB	Undetermined						13.6259	0.9981	-3.1885	105.886	TRUE	0.510203	TRUE	3	39	No Amp		0	Y	Y	Y
39	D3	FALSE	G3D_T1	clpP	UNKNOWN	FAM	NFQ-MGB	Undetermined						13.6259	0.9981	-3.1885	105.886	TRUE	0.510203	TRUE	3	39	No Amp		0	Y	Y	Y
40	D4	FALSE	G3D_T2	clpP	UNKNOWN	FAM	NFQ-MGB	19.6435	19.5812	0.0877781	0.0129636	0.0135781	0.000874548	13.6259	0.9981	-3.1885	105.886	TRUE	0.510203	TRUE	3	13	Amp		0.98795	N	N	N
41	D5	FALSE	G3D_T2	clpP	UNKNOWN	FAM	NFQ-MGB	19.6194	19.5812	0.0877781	0.0131913	0.0135781	0.000874548	13.6259	0.9981	-3.1885	105.886	TRUE	0.510203	TRUE	3	13	Amp		0.990164	N	N	N
42	D6	FALSE	G3D_T2	clpP	UNKNOWN	FAM	NFQ-MGB	19.4808	19.5812	0.0877781	0.0145793	0.0135781	0.000874548	13.6259	0.9981	-3.1885	105.886	TRUE	0.510203	TRUE	3	13	Amp		0.985364	N	N	N
43	D7	FALSE	G3D_T1	prtR	UNKNOWN	FAM	NFQ-MGB	15.8871	15.899	0.0446214	0.167595	0.166242	0.00521892	13.3635	0.995	-3.2531	102.955	TRUE	0.629882	TRUE	3	9	Amp		0.985122	N	N	N
44	D8	FALSE	G3D_T1	prtR	UNKNOWN	FAM	NFQ-MGB	15.9483	15.899	0.0446214	0.16048	0.166242	0.00521892	13.3635	0.995	-3.2531	102.955	TRUE	0.629882	TRUE	3	9	Amp		0.985598	N	N	N
45	D9	FALSE	G3D_T1	prtR	UNKNOWN	FAM	NFQ-MGB	15.8615	15.899	0.0446214	0.170651	0.166242	0.00521892	13.3635	0.995	-3.2531	102.955	TRUE	0.629882	TRUE	3	9	Amp		0.987486	N	N	N
46	D10	FALSE	G3D_T2	prtR	UNKNOWN	FAM	NFQ-MGB	16.5599	16.5582	0.0149274	0.104093	0.104225	0.0011022	13.3635	0.995	-3.2531	102.955	TRUE	0.629882	TRUE	3	10	Amp		0.980855	N	N	N
47	D11	FALSE	G3D_T2	prtR	UNKNOWN	FAM	NFQ-MGB	16.5722	16.5582	0.0149274	0.103194	0.104225	0.0011022	13.3635	0.995	-3.2531	102.955	TRUE	0.629882	TRUE	3	10	Amp		0.979444	N	N	N
48	D12	FALSE	G3D_T2	prtR	UNKNOWN	FAM	NFQ-MGB	16.5425	16.5582	0.0149274	0.105387	0.104225	0.0011022	13.3635	0.995	-3.2531	102.955	TRUE	0.629882	TRUE	3	10	Amp		0.981019	N	N	N
49	E1	FALSE	G3E_T1	clpP	UNKNOWN	FAM	NFQ-MGB	Undetermined						13.6259	0.9981	-3.1885	105.886	TRUE	0.510203	TRUE	3	39	No Amp		0	Y	Y	Y
50	E2	FALSE	G3E_T1	clpP	UNKNOWN	FAM	NFQ-MGB	Undetermined						13.6259	0.9981	-3.1885	105.886	TRUE	0.510203	TRUE	3	39	No Amp		0	Y	Y	Y
51	E3	FALSE	G3E_T1	clpP	UNKNOWN	FAM	NFQ-MGB	Undetermined						13.6259	0.9981	-3.1885	105.886	TRUE	0.510203	TRUE	3	39	No Amp		0	Y	Y	Y
52	E4	FALSE	G3E_T2	clpP	UNKNOWN	FAM	NFQ-MGB	19.4277	19.3534	0.066816	0.01515	0.0159964	0.000764352	13.6259	0.9981	-3.1885	105.886	TRUE	0.510203	TRUE	3	13	Amp		0.986988	N	N	N
53	E5	FALSE	G3E_T2	clpP	UNKNOWN	FAM	NFQ-MGB	19.3346	19.3534	0.066816	0.0162029	0.0159964	0.000764352	13.6259	0.9981	-3.1885	105.886	TRUE	0.510203	TRUE	3	12	Amp		0.989392	N	N	N
54	E6	FALSE	G3E_T2	clpP	UNKNOWN	FAM	NFQ-MGB	19.2981	19.3534	0.066816	0.0166363	0.0159964	0.000764352	13.6259	0.9981	-3.1885	105.886	TRUE	0.510203	TRUE	3	13	Amp		0.987229	N	N	N
55	E7	FALSE	G3E_T1	prtR	UNKNOWN	FAM	NFQ-MGB	16.8264	16.8371	0.0358051	0.086199	0.0855651	0.00215706	13.3635	0.995	-3.2531	102.955	TRUE	0.629882	TRUE	3	10	Amp		0.988108	N	N	N
56	E8	FALSE	G3E_T1	prtR	UNKNOWN	FAM	NFQ-MGB	16.8771	16.8371	0.0358051	0.0831621	0.0855651	0.00215706	13.3635	0.995	-3.2531	102.955	TRUE	0.629882	TRUE	3	10	Amp		0.991261	N	N	N
57	E9	FALSE	G3E_T1	prtR	UNKNOWN	FAM	NFQ-MGB	16.8079	16.8371	0.0358051	0.0873342	0.0855651	0.00215706	13.3635	0.995	-3.2531	102.955	TRUE	0.629882	TRUE	3	10	Amp		0.979448	N	N	N
58	E10	FALSE	G3E_T2	prtR	UNKNOWN	FAM	NFQ-MGB	16.0263	16.0043	0.0252452	0.151869	0.154269	0.00276423	13.3635	0.995	-3.2531	102.955	TRUE	0.629882	TRUE	3	9	Amp		0.982469	N	N	N
59	E11	FALSE	G3E_T2	prtR	UNKNOWN	FAM	NFQ-MGB	15.9767	16.0043	0.0252452	0.157291	0.154269	0.00276423	13.3635	0.995	-3.2531	102.955	TRUE	0.629882	TRUE	3	9	Amp		0.985142	N	N	N
60	E12	FALSE	G3E_T2	prtR	UNKNOWN	FAM	NFQ-MGB	16.0098	16.0043	0.0252452	0.153647	0.154269	0.00276423	13.3635	0.995	-3.2531	102.955	TRUE	0.629882	TRUE	3	8	Amp		0.984445	N	N	N
61	F1	FALSE	822-E8_ON	clpP	STANDARD	FAM	NFQ-MGB	13.6243	13.6243		1			13.6259	0.9981	-3.1885	105.886	TRUE	0.510203	TRUE	3	7	Amp		0.977441	N	N	N
62	F2	FALSE	822-E8_ON	clpP	STANDARD	FAM	NFQ-MGB	16.9167	16.9167		0.1			13.6259	0.9981	-3.1885	105.886	TRUE	0.510203	TRUE	3	10	Amp		0.98845	N	N	N
63	F3	FALSE	822-E8_ON	clpP	STANDARD	FAM	NFQ-MGB	20.036	20.036		0.01			13.6259	0.9981	-3.1885	105.886	TRUE	0.510203	TRUE	3	13	Amp		0.985446	N	N	N
64	F4	FALSE	822-E8_ON	clpP	STANDARD	FAM	NFQ-MGB	22.9702	22.9702		0.001			13.6259	0.9981	-3.1885	105.886	TRUE	0.510203	TRUE	3	16	Amp		0.988526	N	N	N
65	F5	FALSE	822-E8_ON	clpP	STANDARD	FAM	NFQ-MGB	26.1066	26.1066		0.0001			13.6259	0.9981	-3.1885	105.886	TRUE	0.510203	TRUE	3	19	Amp		0.986598	N	N	N
66	F6	FALSE	822-E8_ON	clpP	STANDARD	FAM	NFQ-MGB	30.1488	30.1488		1e-05			13.6259	0.9981	-3.1885	105.886	TRUE	0.510203	TRUE	3	23	Amp		0.983334	N	N	N
67	F7	FALSE	822-E8_ON	clpP	STANDARD	FAM	NFQ-MGB	32.5394	32.5394		1e-06			13.6259	0.9981	-3.1885	105.886	TRUE	0.510203	TRUE	3	25	Amp		0.983684	N	N	N
68	F8	FALSE		clpP	NTC	FAM	NFQ-MGB	Undetermined						13.6259	0.9981	-3.1885	105.886	TRUE	0.510203	TRUE	3	39	No Amp		0	N	N	N
73	G1	FALSE	F016_ON	prtR	STANDARD	FAM	NFQ-MGB	13.4507	13.4507		1			13.3635	0.995	-3.2531	102.955	TRUE	0.629882	TRUE	3	7	Amp		0.980229	N	N	N
74	G2	FALSE	F016_ON	prtR	STANDARD	FAM	NFQ-MGB	16.8082	16.8082		0.1			13.3635	0.995	-3.2531	102.955	TRUE	0.629882	TRUE	3	9	Amp		0.988592	N	N	N
75	G3	FALSE	F016_ON	prtR	STANDARD	FAM	NFQ-MGB	19.8481	19.8481		0.01			13.3635	0.995	-3.2531	102.955	TRUE	0.629882	TRUE	3	13	Amp		0.98889	N	N	N
76	G4	FALSE	F016_ON	prtR	STANDARD	FAM	NFQ-MGB	22.7031	22.7031		0.001			13.3635	0.995	-3.2531	102.955	TRUE	0.629882	TRUE	3	16	Amp		0.988196	N	N	N
77	G5	FALSE	F016_ON	prtR	STANDARD	FAM	NFQ-MGB	25.836	25.836		0.0001			13.3635	0.995	-3.2531	102.955	TRUE	0.629882	TRUE	3	19	Amp		0.990989	N	N	N
78	G6	FALSE	F016_ON	prtR	STANDARD	FAM	NFQ-MGB	30.577	30.577		1e-05			13.3635	0.995	-3.2531	102.955	TRUE	0.629882	TRUE	3	23	Amp		0.987602	N	N	N
79	G7	FALSE	F016_ON	prtR	STANDARD	FAM	NFQ-MGB	32.6385	32.6385		1e-06			13.3635	0.995	-3.2531	102.955	TRUE	0.629882	TRUE	3	25	Amp		0.985442	N	N	N
80	G8	FALSE		prtR	NTC	FAM	NFQ-MGB	Undetermined						13.3635	0.995	-3.2531	102.955	TRUE	0.629882	TRUE	3	39	No Amp		0	N	N	N
Plate 5
Well	Well Position	Omit	Sample Name	Target Name	Task	Reporter	Quencher	CT	Ct Mean	Ct SD	Quantity	Quantity Mean	Quantity SD	Y-Intercept	R(superscript 2)	Slope	Efficiency	Automatic Ct Threshold	Ct Threshold	Automatic Baseline	Baseline Start	Baseline End	Amp Status	Comments	Cq Conf	CQCONF	NOAMP	EXPFAIL
1	A1	FALSE	G3A_T3	clpP	UNKNOWN	FAM	NFQ-MGB	19.6829	19.5968	0.0827918	0.0147462	0.0157043	0.000929325	13.808	0.9996	-3.208	104.984	TRUE	0.503466	TRUE	3	13	Amp		0.988011	N	N	N
2	A2	FALSE	G3A_T3	clpP	UNKNOWN	FAM	NFQ-MGB	19.5898	19.5968	0.0827918	0.0157648	0.0157043	0.000929325	13.808	0.9996	-3.208	104.984	TRUE	0.503466	TRUE	3	13	Amp		0.989601	N	N	N
3	A3	FALSE	G3A_T3	clpP	UNKNOWN	FAM	NFQ-MGB	19.5177	19.5968	0.0827918	0.0166019	0.0157043	0.000929325	13.808	0.9996	-3.208	104.984	TRUE	0.503466	TRUE	3	13	Amp		0.981818	N	N	N
4	A4	FALSE	G4A_T1	clpP	UNKNOWN	FAM	NFQ-MGB	16.1857	16.1093	0.0695781	0.181472	0.191863	0.00949711	13.808	0.9996	-3.208	104.984	TRUE	0.503466	TRUE	3	10	Amp		0.98666	N	N	N
5	A5	FALSE	G4A_T1	clpP	UNKNOWN	FAM	NFQ-MGB	16.0496	16.1093	0.0695781	0.200094	0.191863	0.00949711	13.808	0.9996	-3.208	104.984	TRUE	0.503466	TRUE	3	9	Amp		0.98513	N	N	N
6	A6	FALSE	G4A_T1	clpP	UNKNOWN	FAM	NFQ-MGB	16.0926	16.1093	0.0695781	0.194023	0.191863	0.00949711	13.808	0.9996	-3.208	104.984	TRUE	0.503466	TRUE	3	10	Amp		0.986049	N	N	N
7	A7	FALSE	G3A_T3	prtR	UNKNOWN	FAM	NFQ-MGB	16.074	16.0497	0.0237469	0.228331	0.23237	0.00394722	14.0108	0.9972	-3.2166	104.591	TRUE	0.651401	TRUE	3	9	Amp		0.983094	N	N	N
8	A8	FALSE	G3A_T3	prtR	UNKNOWN	FAM	NFQ-MGB	16.0266	16.0497	0.0237469	0.236218	0.23237	0.00394722	14.0108	0.9972	-3.2166	104.591	TRUE	0.651401	TRUE	3	9	Amp		0.983666	N	N	N
9	A9	FALSE	G3A_T3	prtR	UNKNOWN	FAM	NFQ-MGB	16.0484	16.0497	0.0237469	0.232562	0.23237	0.00394722	14.0108	0.9972	-3.2166	104.591	TRUE	0.651401	TRUE	3	9	Amp		0.979098	N	N	N
10	A10	FALSE	G4A_T1	prtR	UNKNOWN	FAM	NFQ-MGB	Undetermined						14.0108	0.9972	-3.2166	104.591	TRUE	0.651401	TRUE	3	39	No Amp		0	Y	Y	Y
11	A11	FALSE	G4A_T1	prtR	UNKNOWN	FAM	NFQ-MGB	Undetermined						14.0108	0.9972	-3.2166	104.591	TRUE	0.651401	TRUE	3	39	No Amp		0	Y	Y	Y
12	A12	FALSE	G4A_T1	prtR	UNKNOWN	FAM	NFQ-MGB	Undetermined						14.0108	0.9972	-3.2166	104.591	TRUE	0.651401	TRUE	3	39	No Amp		0	Y	Y	Y
13	B1	FALSE	G3B_T3	clpP	UNKNOWN	FAM	NFQ-MGB	19.3371	19.312	0.0425793	0.0189	0.0192498	0.000593403	13.808	0.9996	-3.208	104.984	TRUE	0.503466	TRUE	3	12	Amp		0.987983	N	N	N
14	B2	FALSE	G3B_T3	clpP	UNKNOWN	FAM	NFQ-MGB	19.336	19.312	0.0425793	0.0189144	0.0192498	0.000593403	13.808	0.9996	-3.208	104.984	TRUE	0.503466	TRUE	3	13	Amp		0.989608	N	N	N
15	B3	FALSE	G3B_T3	clpP	UNKNOWN	FAM	NFQ-MGB	19.2628	19.312	0.0425793	0.019935	0.0192498	0.000593403	13.808	0.9996	-3.208	104.984	TRUE	0.503466	TRUE	3	12	Amp		0.986878	N	N	N
16	B4	FALSE	G4B_T1	clpP	UNKNOWN	FAM	NFQ-MGB	16.2513	16.1999	0.0449429	0.173129	0.179694	0.00574656	13.808	0.9996	-3.208	104.984	TRUE	0.503466	TRUE	3	10	Amp		0.98611	N	N	N
17	B5	FALSE	G4B_T1	clpP	UNKNOWN	FAM	NFQ-MGB	16.1679	16.1999	0.0449429	0.183814	0.179694	0.00574656	13.808	0.9996	-3.208	104.984	TRUE	0.503466	TRUE	3	9	Amp		0.986461	N	N	N
18	B6	FALSE	G4B_T1	clpP	UNKNOWN	FAM	NFQ-MGB	16.1806	16.1999	0.0449429	0.18214	0.179694	0.00574656	13.808	0.9996	-3.208	104.984	TRUE	0.503466	TRUE	3	10	Amp		0.977151	N	N	N
19	B7	FALSE	G3B_T3	prtR	UNKNOWN	FAM	NFQ-MGB	16.4742	16.4422	0.0279232	0.17146	0.175457	0.00348805	14.0108	0.9972	-3.2166	104.591	TRUE	0.651401	TRUE	3	10	Amp		0.988254	N	N	N
20	B8	FALSE	G3B_T3	prtR	UNKNOWN	FAM	NFQ-MGB	16.4296	16.4422	0.0279232	0.17702	0.175457	0.00348805	14.0108	0.9972	-3.2166	104.591	TRUE	0.651401	TRUE	3	10	Amp		0.983646	N	N	N
21	B9	FALSE	G3B_T3	prtR	UNKNOWN	FAM	NFQ-MGB	16.4228	16.4422	0.0279232	0.177889	0.175457	0.00348805	14.0108	0.9972	-3.2166	104.591	TRUE	0.651401	TRUE	3	10	Amp		0.985819	N	N	N
22	B10	FALSE	G4B_T1	prtR	UNKNOWN	FAM	NFQ-MGB	Undetermined						14.0108	0.9972	-3.2166	104.591	TRUE	0.651401	TRUE	3	39	No Amp		0	Y	Y	Y
23	B11	FALSE	G4B_T1	prtR	UNKNOWN	FAM	NFQ-MGB	Undetermined						14.0108	0.9972	-3.2166	104.591	TRUE	0.651401	TRUE	3	39	No Amp		0	Y	Y	Y
24	B12	FALSE	G4B_T1	prtR	UNKNOWN	FAM	NFQ-MGB	Undetermined						14.0108	0.9972	-3.2166	104.591	TRUE	0.651401	TRUE	3	39	No Amp		0	Y	Y	Y
25	C1	FALSE	G3C_T3	clpP	UNKNOWN	FAM	NFQ-MGB	20.9426	20.8798	0.0545878	0.00597024	0.00624885	0.000242085	13.808	0.9996	-3.208	104.984	TRUE	0.503466	TRUE	3	13	Amp		0.991692	N	N	N
26	C2	FALSE	G3C_T3	clpP	UNKNOWN	FAM	NFQ-MGB	20.8441	20.8798	0.0545878	0.00640791	0.00624885	0.000242085	13.808	0.9996	-3.208	104.984	TRUE	0.503466	TRUE	3	14	Amp		0.990997	N	N	N
27	C3	FALSE	G3C_T3	clpP	UNKNOWN	FAM	NFQ-MGB	20.8527	20.8798	0.0545878	0.00636838	0.00624885	0.000242085	13.808	0.9996	-3.208	104.984	TRUE	0.503466	TRUE	3	14	Amp		0.987895	N	N	N
28	C4	FALSE	G4C_T1	clpP	UNKNOWN	FAM	NFQ-MGB	16.8242	16.7641	0.0810394	0.114758	0.119954	0.00707508	13.808	0.9996	-3.208	104.984	TRUE	0.503466	TRUE	3	10	Amp		0.986526	N	N	N
29	C5	FALSE	G4C_T1	clpP	UNKNOWN	FAM	NFQ-MGB	16.7962	16.7641	0.0810394	0.117092	0.119954	0.00707508	13.808	0.9996	-3.208	104.984	TRUE	0.503466	TRUE	3	10	Amp		0.990607	N	N	N
30	C6	FALSE	G4C_T1	clpP	UNKNOWN	FAM	NFQ-MGB	16.6719	16.7641	0.0810394	0.128011	0.119954	0.00707508	13.808	0.9996	-3.208	104.984	TRUE	0.503466	TRUE	3	10	Amp		0.991533	N	N	N
31	C7	FALSE	G3C_T3	prtR	UNKNOWN	FAM	NFQ-MGB	17.4781	17.4721	0.0060277	0.083573	0.0839302	0.00036218	14.0108	0.9972	-3.2166	104.591	TRUE	0.651401	TRUE	3	11	Amp		0.989093	N	N	N
32	C8	FALSE	G3C_T3	prtR	UNKNOWN	FAM	NFQ-MGB	17.466	17.4721	0.0060277	0.0842972	0.0839302	0.00036218	14.0108	0.9972	-3.2166	104.591	TRUE	0.651401	TRUE	3	11	Amp		0.988795	N	N	N
33	C9	FALSE	G3C_T3	prtR	UNKNOWN	FAM	NFQ-MGB	17.4723	17.4721	0.0060277	0.0839206	0.0839302	0.00036218	14.0108	0.9972	-3.2166	104.591	TRUE	0.651401	TRUE	3	11	Amp		0.981672	N	N	N
34	C10	FALSE	G4C_T1	prtR	UNKNOWN	FAM	NFQ-MGB	Undetermined						14.0108	0.9972	-3.2166	104.591	TRUE	0.651401	TRUE	3	39	No Amp		0	Y	Y	Y
35	C11	FALSE	G4C_T1	prtR	UNKNOWN	FAM	NFQ-MGB	Undetermined						14.0108	0.9972	-3.2166	104.591	TRUE	0.651401	TRUE	3	39	No Amp		0	Y	Y	Y
36	C12	FALSE	G4C_T1	prtR	UNKNOWN	FAM	NFQ-MGB	Undetermined						14.0108	0.9972	-3.2166	104.591	TRUE	0.651401	TRUE	3	39	No Amp		0	Y	Y	Y
37	D1	FALSE	G3D_T3	clpP	UNKNOWN	FAM	NFQ-MGB	21.0041	21.0244	0.0328094	0.00571235	0.00563088	0.000131697	13.808	0.9996	-3.208	104.984	TRUE	0.503466	TRUE	3	14	Amp		0.984657	N	N	N
38	D2	FALSE	G3D_T3	clpP	UNKNOWN	FAM	NFQ-MGB	21.0623	21.0244	0.0328094	0.00547894	0.00563088	0.000131697	13.808	0.9996	-3.208	104.984	TRUE	0.503466	TRUE	3	14	Amp		0.985006	N	N	N
39	D3	FALSE	G3D_T3	clpP	UNKNOWN	FAM	NFQ-MGB	21.0068	21.0244	0.0328094	0.00570134	0.00563088	0.000131697	13.808	0.9996	-3.208	104.984	TRUE	0.503466	TRUE	3	14	Amp		0.985402	N	N	N
40	D4	FALSE	G4D_T1	clpP	UNKNOWN	FAM	NFQ-MGB	16.4717	16.4443	0.0333034	0.147804	0.150767	0.00362082	13.808	0.9996	-3.208	104.984	TRUE	0.503466	TRUE	3	10	Amp		0.983785	N	N	N
41	D5	FALSE	G4D_T1	clpP	UNKNOWN	FAM	NFQ-MGB	16.4539	16.4443	0.0333034	0.149694	0.150767	0.00362082	13.808	0.9996	-3.208	104.984	TRUE	0.503466	TRUE	3	10	Amp		0.986927	N	N	N
42	D6	FALSE	G4D_T1	clpP	UNKNOWN	FAM	NFQ-MGB	16.4072	16.4443	0.0333034	0.154803	0.150767	0.00362082	13.808	0.9996	-3.208	104.984	TRUE	0.503466	TRUE	3	10	Amp		0.983557	N	N	N
43	D7	FALSE	G3D_T3	prtR	UNKNOWN	FAM	NFQ-MGB	17.6051	17.5881	0.036398	0.0763117	0.0772621	0.00202722	14.0108	0.9972	-3.2166	104.591	TRUE	0.651401	TRUE	3	10	Amp		0.987658	N	N	N
44	D8	FALSE	G3D_T3	prtR	UNKNOWN	FAM	NFQ-MGB	17.6129	17.5881	0.036398	0.0758846	0.0772621	0.00202722	14.0108	0.9972	-3.2166	104.591	TRUE	0.651401	TRUE	3	10	Amp		0.982648	N	N	N
45	D9	FALSE	G3D_T3	prtR	UNKNOWN	FAM	NFQ-MGB	17.5463	17.5881	0.036398	0.0795899	0.0772621	0.00202722	14.0108	0.9972	-3.2166	104.591	TRUE	0.651401	TRUE	3	10	Amp		0.982503	N	N	N
46	D10	FALSE	G4D_T1	prtR	UNKNOWN	FAM	NFQ-MGB	Undetermined						14.0108	0.9972	-3.2166	104.591	TRUE	0.651401	TRUE	3	39	No Amp		0	Y	Y	Y
47	D11	FALSE	G4D_T1	prtR	UNKNOWN	FAM	NFQ-MGB	Undetermined						14.0108	0.9972	-3.2166	104.591	TRUE	0.651401	TRUE	3	39	No Amp		0	Y	Y	Y
48	D12	FALSE	G4D_T1	prtR	UNKNOWN	FAM	NFQ-MGB	Undetermined						14.0108	0.9972	-3.2166	104.591	TRUE	0.651401	TRUE	3	39	No Amp		0	Y	Y	Y
52	E4	FALSE	G4E_T1	clpP	UNKNOWN	FAM	NFQ-MGB	16.9622	16.9304	0.0276844	0.103935	0.10635	0.00210152	13.808	0.9996	-3.208	104.984	TRUE	0.503466	TRUE	3	10	Amp		0.985907	N	N	N
53	E5	FALSE	G4E_T1	clpP	UNKNOWN	FAM	NFQ-MGB	16.9172	16.9304	0.0276844	0.107351	0.10635	0.00210152	13.808	0.9996	-3.208	104.984	TRUE	0.503466	TRUE	3	10	Amp		0.986384	N	N	N
54	E6	FALSE	G4E_T1	clpP	UNKNOWN	FAM	NFQ-MGB	16.9118	16.9304	0.0276844	0.107764	0.10635	0.00210152	13.808	0.9996	-3.208	104.984	TRUE	0.503466	TRUE	3	10	Amp		0.989129	N	N	N
58	E10	FALSE	G4E_T1	prtR	UNKNOWN	FAM	NFQ-MGB	Undetermined						14.0108	0.9972	-3.2166	104.591	TRUE	0.651401	TRUE	3	39	No Amp		0	Y	Y	Y
59	E11	FALSE	G4E_T1	prtR	UNKNOWN	FAM	NFQ-MGB	Undetermined						14.0108	0.9972	-3.2166	104.591	TRUE	0.651401	TRUE	3	39	No Amp		0	Y	Y	Y
60	E12	FALSE	G4E_T1	prtR	UNKNOWN	FAM	NFQ-MGB	Undetermined						14.0108	0.9972	-3.2166	104.591	TRUE	0.651401	TRUE	3	39	No Amp		0	Y	Y	Y
61	F1	FALSE	822-E8_ON	clpP	STANDARD	FAM	NFQ-MGB	13.796	13.796		1			13.808	0.9996	-3.208	104.984	TRUE	0.503466	TRUE	3	7	Amp		0.981801	N	N	N
62	F2	FALSE	822-E8_ON	clpP	STANDARD	FAM	NFQ-MGB	17.1225	17.1225		0.1			13.808	0.9996	-3.208	104.984	TRUE	0.503466	TRUE	3	10	Amp		0.985943	N	N	N
63	F3	FALSE	822-E8_ON	clpP	STANDARD	FAM	NFQ-MGB	20.1874	20.1874		0.01			13.808	0.9996	-3.208	104.984	TRUE	0.503466	TRUE	3	13	Amp		0.986513	N	N	N
64	F4	FALSE	822-E8_ON	clpP	STANDARD	FAM	NFQ-MGB	23.3733	23.3733		0.001			13.808	0.9996	-3.208	104.984	TRUE	0.503466	TRUE	3	16	Amp		0.989234	N	N	N
65	F5	FALSE	822-E8_ON	clpP	STANDARD	FAM	NFQ-MGB	26.4518	26.4518		0.0001			13.808	0.9996	-3.208	104.984	TRUE	0.503466	TRUE	3	19	Amp		0.989723	N	N	N
66	F6	FALSE	822-E8_ON	clpP	STANDARD	FAM	NFQ-MGB	30.0881	30.0881		1e-05			13.808	0.9996	-3.208	104.984	TRUE	0.503466	TRUE	3	23	Amp		0.983383	N	N	N
67	F7	FALSE	822-E8_ON	clpP	STANDARD	FAM	NFQ-MGB	33.0054	33.0054		1e-06			13.808	0.9996	-3.208	104.984	TRUE	0.503466	TRUE	3	26	Amp		0.980027	N	N	N
68	F8	FALSE		clpP	NTC	FAM	NFQ-MGB	Undetermined						13.808	0.9996	-3.208	104.984	TRUE	0.503466	TRUE	3	39	No Amp		0	N	N	N
73	G1	FALSE	F016_ON	prtR	STANDARD	FAM	NFQ-MGB	13.7433	13.7433		1			14.0108	0.9972	-3.2166	104.591	TRUE	0.651401	TRUE	3	7	Amp		0.983541	N	N	N
74	G2	FALSE	F016_ON	prtR	STANDARD	FAM	NFQ-MGB	17.4998	17.4998		0.1			14.0108	0.9972	-3.2166	104.591	TRUE	0.651401	TRUE	3	11	Amp		0.987645	N	N	N
75	G3	FALSE	F016_ON	prtR	STANDARD	FAM	NFQ-MGB	20.7418	20.7418		0.01			14.0108	0.9972	-3.2166	104.591	TRUE	0.651401	TRUE	3	13	Amp		0.989422	N	N	N
76	G4	FALSE	F016_ON	prtR	STANDARD	FAM	NFQ-MGB	23.3872	23.3872		0.001			14.0108	0.9972	-3.2166	104.591	TRUE	0.651401	TRUE	3	16	Amp		0.986462	N	N	N
77	G5	FALSE	F016_ON	prtR	STANDARD	FAM	NFQ-MGB	26.5373	26.5373		0.0001			14.0108	0.9972	-3.2166	104.591	TRUE	0.651401	TRUE	3	19	Amp		0.988142	N	N	N
78	G6	FALSE	F016_ON	prtR	STANDARD	FAM	NFQ-MGB	30.6471	30.6471		1e-05			14.0108	0.9972	-3.2166	104.591	TRUE	0.651401	TRUE	3	23	Amp		0.988692	N	N	N
79	G7	FALSE	F016_ON	prtR	STANDARD	FAM	NFQ-MGB	33.0683	33.0683		1e-06			14.0108	0.9972	-3.2166	104.591	TRUE	0.651401	TRUE	3	26	Amp		0.971596	N	N	N
80	G8	FALSE		prtR	NTC	FAM	NFQ-MGB	Undetermined						14.0108	0.9972	-3.2166	104.591	TRUE	0.651401	TRUE	3	39	No Amp		0	N	N	N
Plate 6
Well	Well Position	Omit	Sample Name	Target Name	Task	Reporter	Quencher	CT	Ct Mean	Ct SD	Quantity	Quantity Mean	Quantity SD	Y-Intercept	R(superscript 2)	Slope	Efficiency	Automatic Ct Threshold	Ct Threshold	Automatic Baseline	Baseline Start	Baseline End	Amp Status	Comments	Cq Conf
1	A1	FALSE	G4A_T2	clpP	UNKNOWN	FAM	NFQ-MGB	18.5951	18.4484	0.127402	0.0264046	0.0294071	0.00260951	13.5176	0.9998	-3.217	104.573	TRUE	0.405427	TRUE	3	12	Amp		0.984926
2	A2	FALSE	G4A_T2	clpP	UNKNOWN	FAM	NFQ-MGB	18.385	18.4484	0.127402	0.0306892	0.0294071	0.00260951	13.5176	0.9998	-3.217	104.573	TRUE	0.405427	TRUE	3	12	Amp		0.9868
3	A3	FALSE	G4A_T2	clpP	UNKNOWN	FAM	NFQ-MGB	18.3652	18.4484	0.127402	0.0311276	0.0294071	0.00260951	13.5176	0.9998	-3.217	104.573	TRUE	0.405427	TRUE	3	12	Amp		0.987968
4	A4	FALSE	G4A_T3	clpP	UNKNOWN	FAM	NFQ-MGB	17.6292	17.5807	0.0469596	0.0527143	0.0545943	0.0018317	13.5176	0.9998	-3.217	104.573	TRUE	0.405427	TRUE	3	12	Amp		0.987142
5	A5	FALSE	G4A_T3	clpP	UNKNOWN	FAM	NFQ-MGB	17.5776	17.5807	0.0469596	0.0546952	0.0545943	0.0018317	13.5176	0.9998	-3.217	104.573	TRUE	0.405427	TRUE	3	11	Amp		0.987193
6	A6	FALSE	G4A_T3	clpP	UNKNOWN	FAM	NFQ-MGB	17.5354	17.5807	0.0469596	0.0563735	0.0545943	0.0018317	13.5176	0.9998	-3.217	104.573	TRUE	0.405427	TRUE	3	11	Amp		0.987605
7	A7	FALSE	G4A_T2	prtR	UNKNOWN	FAM	NFQ-MGB	15.9756	16.1732	0.190472	0.293917	0.256559	0.0353757	14.2746	0.9996	-3.1988	105.408	TRUE	0.615462	TRUE	3	10	Amp		0.98226
8	A8	FALSE	G4A_T2	prtR	UNKNOWN	FAM	NFQ-MGB	16.1884	16.1732	0.190472	0.252188	0.256559	0.0353757	14.2746	0.9996	-3.1988	105.408	TRUE	0.615462	TRUE	3	9	Amp		0.986357
9	A9	FALSE	G4A_T2	prtR	UNKNOWN	FAM	NFQ-MGB	16.3557	16.1732	0.190472	0.223572	0.256559	0.0353757	14.2746	0.9996	-3.1988	105.408	TRUE	0.615462	TRUE	3	9	Amp		0.981216
10	A10	FALSE	G4A_T3	prtR	UNKNOWN	FAM	NFQ-MGB	15.0904	15.1091	0.132663	0.555878	0.550097	0.0519508	14.2746	0.9996	-3.1988	105.408	TRUE	0.615462	TRUE	3	8	Amp		0.982309
11	A11	FALSE	G4A_T3	prtR	UNKNOWN	FAM	NFQ-MGB	14.9868	15.1091	0.132663	0.598916	0.550097	0.0519508	14.2746	0.9996	-3.1988	105.408	TRUE	0.615462	TRUE	3	8	Amp		0.988803
12	A12	FALSE	G4A_T3	prtR	UNKNOWN	FAM	NFQ-MGB	15.2501	15.1091	0.132663	0.495498	0.550097	0.0519508	14.2746	0.9996	-3.1988	105.408	TRUE	0.615462	TRUE	3	9	Amp		0.981817
13	B1	FALSE	G4B_T2	clpP	UNKNOWN	FAM	NFQ-MGB	17.5426	17.505	0.0358785	0.0560844	0.0576278	0.0014768	13.5176	0.9998	-3.217	104.573	TRUE	0.405427	TRUE	3	11	Amp		0.987994
14	B2	FALSE	G4B_T2	clpP	UNKNOWN	FAM	NFQ-MGB	17.5012	17.505	0.0358785	0.0577715	0.0576278	0.0014768	13.5176	0.9998	-3.217	104.573	TRUE	0.405427	TRUE	3	11	Amp		0.990419
15	B3	FALSE	G4B_T2	clpP	UNKNOWN	FAM	NFQ-MGB	17.4711	17.505	0.0358785	0.0590275	0.0576278	0.0014768	13.5176	0.9998	-3.217	104.573	TRUE	0.405427	TRUE	3	11	Amp		0.984397
16	B4	FALSE	G4B_T3	clpP	UNKNOWN	FAM	NFQ-MGB	18.8522	18.8729	0.0284482	0.0219654	0.0216449	0.000438404	13.5176	0.9998	-3.217	104.573	TRUE	0.405427	TRUE	3	12	Amp		0.991474
17	B5	FALSE	G4B_T3	clpP	UNKNOWN	FAM	NFQ-MGB	18.9054	18.8729	0.0284482	0.0211453	0.0216449	0.000438404	13.5176	0.9998	-3.217	104.573	TRUE	0.405427	TRUE	3	12	Amp		0.988591
18	B6	FALSE	G4B_T3	clpP	UNKNOWN	FAM	NFQ-MGB	18.8612	18.8729	0.0284482	0.0218241	0.0216449	0.000438404	13.5176	0.9998	-3.217	104.573	TRUE	0.405427	TRUE	3	12	Amp		0.991175
19	B7	FALSE	G4B_T2	prtR	UNKNOWN	FAM	NFQ-MGB	17.6076	17.6105	0.0148853	0.0907925	0.090606	0.000969343	14.2746	0.9996	-3.1988	105.408	TRUE	0.615462	TRUE	3	11	Amp		0.985281
20	B8	FALSE	G4B_T2	prtR	UNKNOWN	FAM	NFQ-MGB	17.6266	17.6105	0.0148853	0.0895569	0.090606	0.000969343	14.2746	0.9996	-3.1988	105.408	TRUE	0.615462	TRUE	3	11	Amp		0.98261
21	B9	FALSE	G4B_T2	prtR	UNKNOWN	FAM	NFQ-MGB	17.5973	17.6105	0.0148853	0.0914685	0.090606	0.000969343	14.2746	0.9996	-3.1988	105.408	TRUE	0.615462	TRUE	3	11	Amp		0.984616
22	B10	FALSE	G4B_T3	prtR	UNKNOWN	FAM	NFQ-MGB	16.5935	16.6347	0.0814528	0.188391	0.183103	0.0105523	14.2746	0.9996	-3.1988	105.408	TRUE	0.615462	TRUE	3	10	Amp		0.986603
23	B11	FALSE	G4B_T3	prtR	UNKNOWN	FAM	NFQ-MGB	16.582	16.6347	0.0814528	0.189966	0.183103	0.0105523	14.2746	0.9996	-3.1988	105.408	TRUE	0.615462	TRUE	3	10	Amp		0.987755
24	B12	FALSE	G4B_T3	prtR	UNKNOWN	FAM	NFQ-MGB	16.7285	16.6347	0.0814528	0.170953	0.183103	0.0105523	14.2746	0.9996	-3.1988	105.408	TRUE	0.615462	TRUE	3	10	Amp		0.985466
25	C1	FALSE	G4C_T2	clpP	UNKNOWN	FAM	NFQ-MGB	18.849	18.7453	0.0953792	0.0220159	0.0237496	0.0016038	13.5176	0.9998	-3.217	104.573	TRUE	0.405427	TRUE	3	12	Amp		0.989151
26	C2	FALSE	G4C_T2	clpP	UNKNOWN	FAM	NFQ-MGB	18.6614	18.7453	0.0953792	0.0251802	0.0237496	0.0016038	13.5176	0.9998	-3.217	104.573	TRUE	0.405427	TRUE	3	12	Amp		0.98709
27	C3	FALSE	G4C_T2	clpP	UNKNOWN	FAM	NFQ-MGB	18.7254	18.7453	0.0953792	0.0240527	0.0237496	0.0016038	13.5176	0.9998	-3.217	104.573	TRUE	0.405427	TRUE	3	12	Amp		0.9895
28	C4	FALSE	G4C_T3	clpP	UNKNOWN	FAM	NFQ-MGB	17.689	17.6979	0.0382804	0.0505035	0.0501971	0.00136904	13.5176	0.9998	-3.217	104.573	TRUE	0.405427	TRUE	3	11	Amp		0.986412
29	C5	FALSE	G4C_T3	clpP	UNKNOWN	FAM	NFQ-MGB	17.7398	17.6979	0.0382804	0.0487008	0.0501971	0.00136904	13.5176	0.9998	-3.217	104.573	TRUE	0.405427	TRUE	3	11	Amp		0.992023
30	C6	FALSE	G4C_T3	clpP	UNKNOWN	FAM	NFQ-MGB	17.6648	17.6979	0.0382804	0.051387	0.0501971	0.00136904	13.5176	0.9998	-3.217	104.573	TRUE	0.405427	TRUE	3	11	Amp		0.988423
31	C7	FALSE	G4C_T2	prtR	UNKNOWN	FAM	NFQ-MGB	17.0569	17.0488	0.0111458	0.134955	0.135753	0.00109138	14.2746	0.9996	-3.1988	105.408	TRUE	0.615462	TRUE	3	10	Amp		0.984686
32	C8	FALSE	G4C_T2	prtR	UNKNOWN	FAM	NFQ-MGB	17.0533	17.0488	0.0111458	0.135307	0.135753	0.00109138	14.2746	0.9996	-3.1988	105.408	TRUE	0.615462	TRUE	3	10	Amp		0.983087
33	C9	FALSE	G4C_T2	prtR	UNKNOWN	FAM	NFQ-MGB	17.0361	17.0488	0.0111458	0.136997	0.135753	0.00109138	14.2746	0.9996	-3.1988	105.408	TRUE	0.615462	TRUE	3	10	Amp		0.985304
34	C10	FALSE	G4C_T3	prtR	UNKNOWN	FAM	NFQ-MGB	15.2626	15.3041	0.0508736	0.491053	0.476831	0.017327	14.2746	0.9996	-3.1988	105.408	TRUE	0.615462	TRUE	3	9	Amp		0.982319
35	C11	FALSE	G4C_T3	prtR	UNKNOWN	FAM	NFQ-MGB	15.2887	15.3041	0.0508736	0.481907	0.476831	0.017327	14.2746	0.9996	-3.1988	105.408	TRUE	0.615462	TRUE	3	8	Amp		0.985075
36	C12	FALSE	G4C_T3	prtR	UNKNOWN	FAM	NFQ-MGB	15.3608	15.3041	0.0508736	0.457533	0.476831	0.017327	14.2746	0.9996	-3.1988	105.408	TRUE	0.615462	TRUE	3	9	Amp		0.981537
49	E1	FALSE	G4E_T2	clpP	UNKNOWN	FAM	NFQ-MGB	17.9183	17.8345	0.072747	0.0428603	0.045551	0.00233584	13.5176	0.9998	-3.217	104.573	TRUE	0.405427	TRUE	3	12	Amp		0.991549
50	E2	FALSE	G4E_T2	clpP	UNKNOWN	FAM	NFQ-MGB	17.7974	17.8345	0.072747	0.0467334	0.045551	0.00233584	13.5176	0.9998	-3.217	104.573	TRUE	0.405427	TRUE	3	11	Amp		0.989767
51	E3	FALSE	G4E_T2	clpP	UNKNOWN	FAM	NFQ-MGB	17.7877	17.8345	0.072747	0.0470591	0.045551	0.00233584	13.5176	0.9998	-3.217	104.573	TRUE	0.405427	TRUE	3	11	Amp		0.98581
52	E4	FALSE	G4E_T3	clpP	UNKNOWN	FAM	NFQ-MGB	18.3245	18.3652	0.0425789	0.0320466	0.0311353	0.000947017	13.5176	0.9998	-3.217	104.573	TRUE	0.405427	TRUE	3	12	Amp		0.987069
53	E5	FALSE	G4E_T3	clpP	UNKNOWN	FAM	NFQ-MGB	18.4094	18.3652	0.0425789	0.0301563	0.0311353	0.000947017	13.5176	0.9998	-3.217	104.573	TRUE	0.405427	TRUE	3	12	Amp		0.987394
54	E6	FALSE	G4E_T3	clpP	UNKNOWN	FAM	NFQ-MGB	18.3618	18.3652	0.0425789	0.0312031	0.0311353	0.000947017	13.5176	0.9998	-3.217	104.573	TRUE	0.405427	TRUE	3	12	Amp		0.98678
55	E7	FALSE	G4E_T2	prtR	UNKNOWN	FAM	NFQ-MGB	16.0897	16.0754	0.0227352	0.270751	0.273584	0.004498	14.2746	0.9996	-3.1988	105.408	TRUE	0.615462	TRUE	3	9	Amp		0.982091
56	E8	FALSE	G4E_T2	prtR	UNKNOWN	FAM	NFQ-MGB	16.0872	16.0754	0.0227352	0.271231	0.273584	0.004498	14.2746	0.9996	-3.1988	105.408	TRUE	0.615462	TRUE	3	9	Amp		0.980316
57	E9	FALSE	G4E_T2	prtR	UNKNOWN	FAM	NFQ-MGB	16.0491	16.0754	0.0227352	0.278771	0.273584	0.004498	14.2746	0.9996	-3.1988	105.408	TRUE	0.615462	TRUE	3	9	Amp		0.980761
58	E10	FALSE	G4E_T3	prtR	UNKNOWN	FAM	NFQ-MGB	16.1044	16.0452	0.0643091	0.267892	0.279766	0.0130097	14.2746	0.9996	-3.1988	105.408	TRUE	0.615462	TRUE	3	9	Amp		0.977414
59	E11	FALSE	G4E_T3	prtR	UNKNOWN	FAM	NFQ-MGB	15.9768	16.0452	0.0643091	0.293672	0.279766	0.0130097	14.2746	0.9996	-3.1988	105.408	TRUE	0.615462	TRUE	3	9	Amp		0.986322
60	E12	FALSE	G4E_T3	prtR	UNKNOWN	FAM	NFQ-MGB	16.0543	16.0452	0.0643091	0.277732	0.279766	0.0130097	14.2746	0.9996	-3.1988	105.408	TRUE	0.615462	TRUE	3	9	Amp		0.977763
61	F1	FALSE	822-E8_ON	clpP	STANDARD	FAM	NFQ-MGB	13.4197	13.4197		1			13.5176	0.9998	-3.217	104.573	TRUE	0.405427	TRUE	3	7	Amp		0.98407
62	F2	FALSE	822-E8_ON	clpP	STANDARD	FAM	NFQ-MGB	16.8286	16.8286		0.1			13.5176	0.9998	-3.217	104.573	TRUE	0.405427	TRUE	3	11	Amp		0.988557
63	F3	FALSE	822-E8_ON	clpP	STANDARD	FAM	NFQ-MGB	19.9773	19.9773		0.01			13.5176	0.9998	-3.217	104.573	TRUE	0.405427	TRUE	3	13	Amp		0.988468
64	F4	FALSE	822-E8_ON	clpP	STANDARD	FAM	NFQ-MGB	23.1797	23.1797		0.001			13.5176	0.9998	-3.217	104.573	TRUE	0.405427	TRUE	3	16	Amp		0.987766
65	F5	FALSE	822-E8_ON	clpP	STANDARD	FAM	NFQ-MGB	26.3409	26.3409		0.0001			13.5176	0.9998	-3.217	104.573	TRUE	0.405427	TRUE	3	19	Amp		0.988355
66	F6	FALSE	822-E8_ON	clpP	STANDARD	FAM	NFQ-MGB	29.6764	29.6764		1e-05			13.5176	0.9998	-3.217	104.573	TRUE	0.405427	TRUE	3	23	Amp		0.988034
67	F7	FALSE	822-E8_ON	clpP	STANDARD	FAM	NFQ-MGB	32.7591	32.7591		1e-06			13.5176	0.9998	-3.217	104.573	TRUE	0.405427	TRUE	3	26	Amp		0.983337
68	F8	FALSE		clpP	NTC	FAM	NFQ-MGB	Undetermined						13.5176	0.9998	-3.217	104.573	TRUE	0.405427	TRUE	3	39	No Amp		0
73	G1	FALSE	F016_ON	prtR	STANDARD	FAM	NFQ-MGB	14.1529	14.1529		1			14.2746	0.9996	-3.1988	105.408	TRUE	0.615462	TRUE	3	7	Amp		0.976657
74	G2	FALSE	F016_ON	prtR	STANDARD	FAM	NFQ-MGB	17.6129	17.6129		0.1			14.2746	0.9996	-3.1988	105.408	TRUE	0.615462	TRUE	3	11	Amp		0.985893
75	G3	FALSE	F016_ON	prtR	STANDARD	FAM	NFQ-MGB	20.7779	20.7779		0.01			14.2746	0.9996	-3.1988	105.408	TRUE	0.615462	TRUE	3	14	Amp		0.986749
76	G4	FALSE	F016_ON	prtR	STANDARD	FAM	NFQ-MGB	23.8295	23.8295		0.001			14.2746	0.9996	-3.1988	105.408	TRUE	0.615462	TRUE	3	16	Amp		0.988532
77	G5	FALSE	F016_ON	prtR	STANDARD	FAM	NFQ-MGB	26.8834	26.8834		0.0001			14.2746	0.9996	-3.1988	105.408	TRUE	0.615462	TRUE	3	19	Amp		0.990785
78	G6	FALSE	F016_ON	prtR	STANDARD	FAM	NFQ-MGB	30.3795	30.3795		1e-05			14.2746	0.9996	-3.1988	105.408	TRUE	0.615462	TRUE	3	23	Amp		0.986672
79	G7	FALSE	F016_ON	prtR	STANDARD	FAM	NFQ-MGB	33.4631	33.4631		1e-06			14.2746	0.9996	-3.1988	105.408	TRUE	0.615462	TRUE	3	27	Amp		0.984832
80	G8	FALSE		prtR	NTC	FAM	NFQ-MGB	Undetermined						14.2746	0.9996	-3.1988	105.408	TRUE	0.615462	TRUE	3	39	No Amp		0

## Sheet: 822E8CFUbyPlating
Mice colonised with 822E8 strain challenged with PBS after 7 days. CFU enumerated by plating on agar.
Mouse faecal pellets homogenised in PBS at a concentration of 100mg/ml. Homogenate serially diluted in PBS, 20ul of dilutions spot plated in triplicate.
						Average number of colonies X 50 (20ul spots) X dilution factor X 10 (100mg / ml faeces)
Mouse	Days post challenge	Dilution	Colony counts			CFU/g faecees
A	-4	1e-06	2	4	5	1.83333e+09
	0	1e-05	15	6	16	6.16667e+08
	1	1e-05	5	7	4	2.66667e+08
	2	0.0001	26	4	5	5.83333e+07
	3	1e-05	7	3	7	2.83333e+08
	4	1e-05	6	9	10	4.16667e+08
	5	1e-05	8	10	11	4.83333e+08
	6	1e-05	3	2	2	1.16667e+08
	7	1e-05	8	8	14	5e+08
	9	1e-05	10	10	11	5.16667e+08
	12	1e-05	19	24	23	1.1e+09
	14	1e-05	10	8	12	5e+08
	16	1e-05	8	7	12	4.5e+08
	19	1e-05	16	15	16	7.83333e+08
	21	1e-05	6	15	12	5.5e+08
Mouse
B	-4	1e-06	4	4	0	1.33333e+09
	0	1e-05	21	19	11	8.5e+08
	1	1e-05	9	14	13	6e+08
	2	0.0001	23	32	28	1.38333e+08
	3	1e-05	9	16	11	6e+08
	4	1e-05	10	14	14	6.33333e+08
	5	1e-06	3	4	2	1.5e+09
	6	1e-05	3	6	5	2.33333e+08
	7	1e-05	6	10	10	4.33333e+08
	9	1e-05	7	9	9	4.16667e+08
	12	1e-05	12	13	12	6.16667e+08
	14	1e-05	10	8	4	3.66667e+08
	16	1e-05	4	7	10	3.5e+08
	19	1e-05	9	9	10	4.66667e+08
	21	1e-05	6	7	6	3.16667e+08
Mouse
C	-4	1e-06	1	1	5	1.16667e+09
	0	1e-05	12	14	15	6.83333e+08
	1	1e-05	15	16	20	8.5e+08
	2	0.0001	29	18	20	1.11667e+08
	3	1e-05	6	7	7	3.33333e+08
	4	1e-05	8	7	9	4e+08
	5	1e-05	5	3	3	1.83333e+08
	6	1e-05	5	2	4	1.83333e+08
	7	1e-06	4	2	2	1.33333e+09
	9	1e-05	11	14	8	5.5e+08
	12	1e-05	18	18	21	9.5e+08
	14	1e-05	17	7	12	6e+08
	16	1e-05	16	15	5	6e+08
	19	1e-05	7	10	4	3.5e+08
	21	1e-05	11	14	9	5.66667e+08
Mouse
D	-4	1e-06	3	3	3	1.5e+09
	0	1e-05	9	8	9	4.33333e+08
	1	1e-05	14	15	18	7.83333e+08
	2	1e-05	4	4	4	2e+08
	3	0.0001	7	12	21	6.66667e+07
	4	1e-05	9	6	3	3e+08
	5	1e-05	6	3	4	2.16667e+08
	6	1e-05	4	3	9	2.66667e+08
	7	1e-05	17	14	18	8.16667e+08
	9	1e-05	10	6	10	4.33333e+08
	12	1e-05	10	7	7	4e+08
	14	1e-05	5	4	3	2e+08
	16	1e-06	3	2	1	1000000000
	19	1e-06	1	2	3	1000000000
	21	1e-05	6	6	12	4e+08
Mouse
E	-4	1e-05	30	25	30	1.41667e+09
	0	1e-05	6	12	10	4.66667e+08
	1	1e-05	22	20	22	1.06667e+09
	2	0.0001	20	20	25	1.08333e+08
	3	1e-06	1	3	6	1.66667e+09
	4	1e-05	8	4	8	3.33333e+08
	5	1e-05	4	6	10	3.33333e+08
	6	0.0001	20	26	20	110000000
	7	1e-05	8	9	9	4.33333e+08
	9	1e-05	1	2	5	1.33333e+08
	12	1e-05	11	10	7	4.66667e+08
	14	1e-05	10	5	3	3e+08
	16	1e-05	8	12	9	4.83333e+08
	19	1e-05	22	22	22	1.1e+09
	21	1e-05	5	9	8	3.66667e+08
