# Supplementary material for: Multidrug-resistant E. coli encoding high genetic diversity in carbohydrate metabolism genes displace commensal E. coli from the intestinal tract
Source: PLoS Biol. 2023 Oct 17;21(10):e3002329. doi: 10.1371/journal.pbio.3002329 (PMC10581457; doi:10.1371/journal.pbio.3002329)
Supplement: S4 Data — Data used to produce Fig 3B–3D. (XLSX) [file pbio.3002329.s027.xlsx]

## Sheet: DataSummary
	CFU from overnight cultures for standard curve
	822-E8	3066000000				F084	5967000000				F016	1367000000
	clpP probe					lon probe					prtR probe
Co-house mice
	Quantity Mean					Quantity Mean					Quantity Mean						CFU					CFU					CFU						Faecal Weight						CFU per gram					CFU per gram					CFU per gram
		D0	D4	D18			D0	D4	D18			D0	D4	D18				D0	D4	D18			D0	D4	D18			D0	D4	D18				D0	D4	D18				D0	D4	D18			D0	D4	D18
	clpP	T1	T2	T3		lon	T1	T2	T3		prtR	T1	T2	T3			clpP	T1	T2	T3		lon	T1	T2	T3		prtR	T1	T2	T3				T1	T2	T3			clpP	T1	T2	T3		lon	T1	T2	T3		prtR
822-E8 colonised	A	0.26124	0.0321465	0.057236		A					A		0.231007	0.451301		822-E8 colonised	A	8.00961e+08	9.85611e+07	1.75486e+08		A					A		3.15787e+08	6.16928e+08		822-E8 colonised	A	0.046	0.043	0.062		822-E8 colonised	A	1.74122e+10	2.29212e+09	2.83041e+09		A					A
	B	0.0709595	0.0181541	0.0279328		B					B	7.38136e-08	0.167293	0.210472			B	2.17562e+08	5.56604e+07	8.56421e+07		B					B	100.903	2.28689e+08	2.87715e+08			B	0.011	0.032	0.032			B	1.97784e+10	1.73939e+09	2.67631e+09		B					B
	C	0.236105	0.036668	0.0482039		C					C	1.01048e-07	0.26666	0.449597			C	7.23899e+08	1.12424e+08	1.47793e+08		C					C	138.133	3.64524e+08	6.14599e+08			C	0.037	0.038	0.056			C	1.95648e+10	2.95853e+09	2.63917e+09		C					C
	D	0.295574	0.0282053	0.0143414		D					D	1.17757e-07	0.143761	0.129188			D	9.0623e+08	8.64774e+07	4.39708e+07		D					D	160.974	1.96521e+08	1.766e+08			D	0.052	0.02	0.019			D	1.74275e+10	4.32387e+09	2.31425e+09		D					D
	E					E					E						E					E					E	0	0	0			E						E					E					E
	clpP	T1	T2	T3		lon	T1	T2	T3		prtR	T1	T2	T3			clpP	T1	T2	T3		lon	T1	T2	T3		prtR	T1	T2	T3				T1	T2	T3			clpP	T1	T2	T3		lon	T1	T2	T3		prtR
F016 colonised	A		0.0880488	0.0510703		A					A	0.507624	0.609531	0.526329		F016 colonised	A	0	2.69958e+08	1.56581e+08		A					A	6.93922e+08	8.33229e+08	7.19491e+08		F016 colonised	A	0.038	0.071	0.05		F016 colonised	A	0	3.80222e+09	3.13163e+09		A					A
	B	3.89824e-08	0.0258759	0.0354058		B					B	0.444701	0.223842	0.371693			B	119.52	7.93355e+07	1.08554e+08		B					B	6.07906e+08	3.05992e+08	5.08105e+08			B	0.04	0.037	0.041			B	2988	2.1442e+09	2.64766e+09		B					B
	C		0.0315104	0.0331641		C					C	0.483982	0.371745	0.2509			C	0	9.66108e+07	1.01681e+08		C					C	6.61603e+08	5.08175e+08	3.42981e+08			C	0.042	0.045	0.042			C	0	2.14691e+09	2.42098e+09		C					C
	D		0.0135104	0.00451021		D					D	0.353073	0.161591	0.040064			D	0	4.14228e+07	1.38283e+07		D					D	4.82651e+08	2.20895e+08	5.47674e+07			D	0.042	0.026	0.005			D	0	1.59319e+09	2.76566e+09		D					D
	E		0.00929197	0.00647223		E					E	0.165881	0.122197	0.0602906			E	0	2.84892e+07	1.98438e+07		E					E	2.26759e+08	1.67043e+08	8.24172e+07			E	0.021	0.028	0.014			E	0	1.01747e+09	1.41742e+09		E					E
[truncated: 13 more columns]

## Sheet: RawData
Plate 8
Well	Well Position	Omit	Sample Name	Target Name	Task	Reporter	Quencher	CT	Ct Mean	Ct SD	Quantity	Quantity Mean	Quantity SD	Y-Intercept	R(superscript 2)	Slope	Efficiency	Automatic Ct Threshold	Ct Threshold	Automatic Baseline	Baseline Start	Baseline End	Amp Status	Comments	Cq Conf	CQCONF	HIGHSD	EXPFAIL	NOAMP	OUTLIERRG
1	A1	FALSE	822E8colonisedA_T1	clpP	UNKNOWN	FAM	NFQ-MGB	16.0101	15.9294	0.0703903	0.246539	0.26124	0.0128286	14.0308	0.9996	-3.2548	102.88	TRUE	0.512256	TRUE	3	9	Amp		0.977974	N	N	N	N	N
2	A2	FALSE	822E8colonisedA_T1	clpP	UNKNOWN	FAM	NFQ-MGB	15.8973	15.9294	0.0703903	0.267011	0.26124	0.0128286	14.0308	0.9996	-3.2548	102.88	TRUE	0.512256	TRUE	3	9	Amp		0.988856	N	N	N	N	N
3	A3	FALSE	822E8colonisedA_T1	clpP	UNKNOWN	FAM	NFQ-MGB	15.8807	15.9294	0.0703903	0.270169	0.26124	0.0128286	14.0308	0.9996	-3.2548	102.88	TRUE	0.512256	TRUE	3	10	Amp		0.985838	N	N	N	N	N
4	A4	FALSE	822E8colonisedA_T2	clpP	UNKNOWN	FAM	NFQ-MGB	18.867	18.8899	0.0198627	0.0326698	0.0321465	0.00045352	14.0308	0.9996	-3.2548	102.88	TRUE	0.512256	TRUE	3	12	Amp		0.985511	N	N	N	N	N
5	A5	FALSE	822E8colonisedA_T2	clpP	UNKNOWN	FAM	NFQ-MGB	18.9006	18.8899	0.0198627	0.0319016	0.0321465	0.00045352	14.0308	0.9996	-3.2548	102.88	TRUE	0.512256	TRUE	3	12	Amp		0.984259	N	N	N	N	N
6	A6	FALSE	822E8colonisedA_T2	clpP	UNKNOWN	FAM	NFQ-MGB	18.9021	18.8899	0.0198627	0.031868	0.0321465	0.00045352	14.0308	0.9996	-3.2548	102.88	TRUE	0.512256	TRUE	3	12	Amp		0.989093	N	N	N	N	N
7	A7	FALSE	822E8colonisedA_T3	clpP	UNKNOWN	FAM	NFQ-MGB	18.2961	18.0822	0.185255	0.0489255	0.057236	0.00719838	14.0308	0.9996	-3.2548	102.88	TRUE	0.512256	TRUE	3	11	Amp		0.983197	N	N	N	N	N
8	A8	FALSE	822E8colonisedA_T3	clpP	UNKNOWN	FAM	NFQ-MGB	17.9721	18.0822	0.185255	0.0615272	0.057236	0.00719838	14.0308	0.9996	-3.2548	102.88	TRUE	0.512256	TRUE	3	11	Amp		0.98795	N	N	N	N	N
9	A9	FALSE	822E8colonisedA_T3	clpP	UNKNOWN	FAM	NFQ-MGB	17.9784	18.0822	0.185255	0.0612552	0.057236	0.00719838	14.0308	0.9996	-3.2548	102.88	TRUE	0.512256	TRUE	3	11	Amp		0.987452	N	N	N	N	N
10	A10	FALSE	822-E8_ON	clpP	STANDARD	FAM	NFQ-MGB	13.9692	13.9692		1			14.0308	0.9996	-3.2548	102.88	TRUE	0.512256	TRUE	3	8	Amp		0.983955	N	N	N	N	N
11	A11	FALSE	F016_ON	prtR	STANDARD	FAM	NFQ-MGB	13.9666	13.9666		1			14.0931	0.9997	-3.2992	100.957	TRUE	0.606674	TRUE	3	7	Amp		0.985187	N	N	N	N	N
13	B1	FALSE	822E8colonisedB_T1	clpP	UNKNOWN	FAM	NFQ-MGB	17.843	17.7716	0.0687687	0.0674124	0.0709595	0.00344106	14.0308	0.9996	-3.2548	102.88	TRUE	0.512256	TRUE	3	11	Amp		0.990617	N	N	N	N	N
14	B2	FALSE	822E8colonisedB_T1	clpP	UNKNOWN	FAM	NFQ-MGB	17.7661	17.7716	0.0687687	0.0711825	0.0709595	0.00344106	14.0308	0.9996	-3.2548	102.88	TRUE	0.512256	TRUE	3	11	Amp		0.988292	N	N	N	N	N
15	B3	FALSE	822E8colonisedB_T1	clpP	UNKNOWN	FAM	NFQ-MGB	17.7058	17.7716	0.0687687	0.0742837	0.0709595	0.00344106	14.0308	0.9996	-3.2548	102.88	TRUE	0.512256	TRUE	3	11	Amp		0.988399	N	N	N	N	N
16	B4	FALSE	822E8colonisedB_T2	clpP	UNKNOWN	FAM	NFQ-MGB	19.6417	19.6983	0.0568661	0.0188844	0.0181541	0.00072991	14.0308	0.9996	-3.2548	102.88	TRUE	0.512256	TRUE	3	13	Amp		0.989568	N	N	N	N	N
17	B5	FALSE	822E8colonisedB_T2	clpP	UNKNOWN	FAM	NFQ-MGB	19.7555	19.6983	0.0568661	0.0174246	0.0181541	0.00072991	14.0308	0.9996	-3.2548	102.88	TRUE	0.512256	TRUE	3	13	Amp		0.989341	N	N	N	N	N
18	B6	FALSE	822E8colonisedB_T2	clpP	UNKNOWN	FAM	NFQ-MGB	19.6975	19.6983	0.0568661	0.0181533	0.0181541	0.00072991	14.0308	0.9996	-3.2548	102.88	TRUE	0.512256	TRUE	3	13	Amp		0.986908	N	N	N	N	N
19	B7	FALSE	822E8colonisedB_T3	clpP	UNKNOWN	FAM	NFQ-MGB	19.0503	19.089	0.0507209	0.0286967	0.0279328	0.000993513	14.0308	0.9996	-3.2548	102.88	TRUE	0.512256	TRUE	3	12	Amp		0.986073	N	N	N	N	N
20	B8	FALSE	822E8colonisedB_T3	clpP	UNKNOWN	FAM	NFQ-MGB	19.0703	19.089	0.0507209	0.0282922	0.0279328	0.000993513	14.0308	0.9996	-3.2548	102.88	TRUE	0.512256	TRUE	3	12	Amp		0.984683	N	N	N	N	N
21	B9	FALSE	822E8colonisedB_T3	clpP	UNKNOWN	FAM	NFQ-MGB	19.1464	19.089	0.0507209	0.0268096	0.0279328	0.000993513	14.0308	0.9996	-3.2548	102.88	TRUE	0.512256	TRUE	3	13	Amp		0.988128	N	N	N	N	N
22	B10	FALSE	822-E8_ON	clpP	STANDARD	FAM	NFQ-MGB	17.2917	17.2917		0.1			14.0308	0.9996	-3.2548	102.88	TRUE	0.512256	TRUE	3	11	Amp		0.986664	N	N	N	N	N
23	B11	FALSE	F016_ON	prtR	STANDARD	FAM	NFQ-MGB	17.5597	17.5597		0.1			14.0931	0.9997	-3.2992	100.957	TRUE	0.606674	TRUE	3	11	Amp		0.990811	N	N	N	N	N
25	C1	FALSE	822E8colonisedC_T1	clpP	UNKNOWN	FAM	NFQ-MGB	16.2102	16.0744	0.117584	0.213996	0.236105	0.0191472	14.0308	0.9996	-3.2548	102.88	TRUE	0.512256	TRUE	3	9	Amp		0.982694	N	N	N	N	N
26	C2	FALSE	822E8colonisedC_T1	clpP	UNKNOWN	FAM	NFQ-MGB	16.0062	16.0744	0.117584	0.247213	0.236105	0.0191472	14.0308	0.9996	-3.2548	102.88	TRUE	0.512256	TRUE	3	9	Amp		0.984844	N	N	N	N	N
27	C3	FALSE	822E8colonisedC_T1	clpP	UNKNOWN	FAM	NFQ-MGB	16.0068	16.0744	0.117584	0.247106	0.236105	0.0191472	14.0308	0.9996	-3.2548	102.88	TRUE	0.512256	TRUE	3	9	Amp		0.981869	N	N	N	N	N
28	C4	FALSE	822E8colonisedC_T2	clpP	UNKNOWN	FAM	NFQ-MGB	18.6266	18.705	0.0719344	0.0387249	0.036668	0.00187986	14.0308	0.9996	-3.2548	102.88	TRUE	0.512256	TRUE	3	12	Amp		0.986138	N	N	N	N	N
29	C5	FALSE	822E8colonisedC_T2	clpP	UNKNOWN	FAM	NFQ-MGB	18.768	18.705	0.0719344	0.035039	0.036668	0.00187986	14.0308	0.9996	-3.2548	102.88	TRUE	0.512256	TRUE	3	12	Amp		0.9881	N	N	N	N	N
30	C6	FALSE	822E8colonisedC_T2	clpP	UNKNOWN	FAM	NFQ-MGB	18.7203	18.705	0.0719344	0.0362402	0.036668	0.00187986	14.0308	0.9996	-3.2548	102.88	TRUE	0.512256	TRUE	3	12	Amp		0.987725	N	N	N	N	N
31	C7	FALSE	822E8colonisedC_T3	clpP	UNKNOWN	FAM	NFQ-MGB	18.6736	18.3364	0.292145	0.0374576	0.0482039	0.00930911	14.0308	0.9996	-3.2548	102.88	TRUE	0.512256	TRUE	3	12	Amp		0.987349	N	N	N	N	Y
32	C8	FALSE	822E8colonisedC_T3	clpP	UNKNOWN	FAM	NFQ-MGB	18.1621	18.3364	0.292145	0.0537923	0.0482039	0.00930911	14.0308	0.9996	-3.2548	102.88	TRUE	0.512256	TRUE	3	11	Amp		0.983763	N	N	N	N	N
33	C9	FALSE	822E8colonisedC_T3	clpP	UNKNOWN	FAM	NFQ-MGB	18.1734	18.3364	0.292145	0.0533619	0.0482039	0.00930911	14.0308	0.9996	-3.2548	102.88	TRUE	0.512256	TRUE	3	11	Amp		0.982435	N	N	N	N	N
34	C10	FALSE	822-E8_ON	clpP	STANDARD	FAM	NFQ-MGB	20.4984	20.4984		0.01			14.0308	0.9996	-3.2548	102.88	TRUE	0.512256	TRUE	3	14	Amp		0.986453	N	N	N	N	N
35	C11	FALSE	F016_ON	prtR	STANDARD	FAM	NFQ-MGB	20.7767	20.7767		0.01			14.0931	0.9997	-3.2992	100.957	TRUE	0.606674	TRUE	3	13	Amp		0.987412	N	N	N	N	N
37	D1	FALSE	822E8colonisedD_T1	clpP	UNKNOWN	FAM	NFQ-MGB	15.8064	15.7543	0.0527337	0.284755	0.295574	0.0110326	14.0308	0.9996	-3.2548	102.88	TRUE	0.512256	TRUE	3	9	Amp		0.985222	N	N	N	N	N
38	D2	FALSE	822E8colonisedD_T1	clpP	UNKNOWN	FAM	NFQ-MGB	15.7557	15.7543	0.0527337	0.295158	0.295574	0.0110326	14.0308	0.9996	-3.2548	102.88	TRUE	0.512256	TRUE	3	9	Amp		0.987875	N	N	N	N	N
39	D3	FALSE	822E8colonisedD_T1	clpP	UNKNOWN	FAM	NFQ-MGB	15.7009	15.7543	0.0527337	0.306809	0.295574	0.0110326	14.0308	0.9996	-3.2548	102.88	TRUE	0.512256	TRUE	3	9	Amp		0.984173	N	N	N	N	N
40	D4	FALSE	822E8colonisedD_T2	clpP	UNKNOWN	FAM	NFQ-MGB	19.0192	19.0753	0.0536651	0.0293332	0.0282053	0.00107358	14.0308	0.9996	-3.2548	102.88	TRUE	0.512256	TRUE	3	12	Amp		0.984118	N	N	N	N	N
41	D5	FALSE	822E8colonisedD_T2	clpP	UNKNOWN	FAM	NFQ-MGB	19.1262	19.0753	0.0536651	0.0271959	0.0282053	0.00107358	14.0308	0.9996	-3.2548	102.88	TRUE	0.512256	TRUE	3	12	Amp		0.985538	N	N	N	N	N
42	D6	FALSE	822E8colonisedD_T2	clpP	UNKNOWN	FAM	NFQ-MGB	19.0806	19.0753	0.0536651	0.0280868	0.0282053	0.00107358	14.0308	0.9996	-3.2548	102.88	TRUE	0.512256	TRUE	3	12	Amp		0.986381	N	N	N	N	N
43	D7	FALSE	822E8colonisedD_T3	clpP	UNKNOWN	FAM	NFQ-MGB	20.0755	20.0312	0.0445264	0.013894	0.0143414	0.000451788	14.0308	0.9996	-3.2548	102.88	TRUE	0.512256	TRUE	3	13	Amp		0.986465	N	N	N	N	N
44	D8	FALSE	822E8colonisedD_T3	clpP	UNKNOWN	FAM	NFQ-MGB	20.0316	20.0312	0.0445264	0.0143328	0.0143414	0.000451788	14.0308	0.9996	-3.2548	102.88	TRUE	0.512256	TRUE	3	13	Amp		0.984552	N	N	N	N	N
45	D9	FALSE	822E8colonisedD_T3	clpP	UNKNOWN	FAM	NFQ-MGB	19.9865	20.0312	0.0445264	0.0147974	0.0143414	0.000451788	14.0308	0.9996	-3.2548	102.88	TRUE	0.512256	TRUE	3	13	Amp		0.988769	N	N	N	N	N
46	D10	FALSE	822-E8_ON	clpP	STANDARD	FAM	NFQ-MGB	23.9502	23.9502		0.001			14.0308	0.9996	-3.2548	102.88	TRUE	0.512256	TRUE	3	17	Amp		0.991488	N	N	N	N	N
47	D11	FALSE	F016_ON	prtR	STANDARD	FAM	NFQ-MGB	23.9062	23.9062		0.001			14.0931	0.9997	-3.2992	100.957	TRUE	0.606674	TRUE	3	17	Amp		0.990893	N	N	N	N	N
49	E1	FALSE	822E8colonisedA_T1	prtR	UNKNOWN	FAM	NFQ-MGB	Undetermined						14.0931	0.9997	-3.2992	100.957	TRUE	0.606674	TRUE	3	39	No Amp		0	Y	N	Y	Y	N
50	E2	FALSE	822E8colonisedA_T1	prtR	UNKNOWN	FAM	NFQ-MGB	Undetermined						14.0931	0.9997	-3.2992	100.957	TRUE	0.606674	TRUE	3	39	No Amp		0	Y	N	Y	Y	N
51	E3	FALSE	822E8colonisedA_T1	prtR	UNKNOWN	FAM	NFQ-MGB	Undetermined						14.0931	0.9997	-3.2992	100.957	TRUE	0.606674	TRUE	3	39	No Amp		0	Y	N	Y	Y	N
52	E4	FALSE	822E8colonisedA_T2	prtR	UNKNOWN	FAM	NFQ-MGB	16.2161	16.1929	0.0334749	0.22726	0.231007	0.0054306	14.0931	0.9997	-3.2992	100.957	TRUE	0.606674	TRUE	3	9	Amp		0.985033	N	N	N	N	N
53	E5	FALSE	822E8colonisedA_T2	prtR	UNKNOWN	FAM	NFQ-MGB	16.2081	16.1929	0.0334749	0.228527	0.231007	0.0054306	14.0931	0.9997	-3.2992	100.957	TRUE	0.606674	TRUE	3	9	Amp		0.984659	N	N	N	N	N
54	E6	FALSE	822E8colonisedA_T2	prtR	UNKNOWN	FAM	NFQ-MGB	16.1545	16.1929	0.0334749	0.237235	0.231007	0.0054306	14.0931	0.9997	-3.2992	100.957	TRUE	0.606674	TRUE	3	9	Amp		0.98396	N	N	N	N	N
55	E7	FALSE	822E8colonisedA_T3	prtR	UNKNOWN	FAM	NFQ-MGB	15.2642	15.2333	0.0270564	0.441593	0.451301	0.00847846	14.0931	0.9997	-3.2992	100.957	TRUE	0.606674	TRUE	3	9	Amp		0.988586	N	N	N	N	N
56	E8	FALSE	822E8colonisedA_T3	prtR	UNKNOWN	FAM	NFQ-MGB	15.2212	15.2333	0.0270564	0.455059	0.451301	0.00847846	14.0931	0.9997	-3.2992	100.957	TRUE	0.606674	TRUE	3	9	Amp		0.980557	N	N	N	N	N
57	E9	FALSE	822E8colonisedA_T3	prtR	UNKNOWN	FAM	NFQ-MGB	15.2143	15.2333	0.0270564	0.457251	0.451301	0.00847846	14.0931	0.9997	-3.2992	100.957	TRUE	0.606674	TRUE	3	8	Amp		0.983724	N	N	N	N	N
58	E10	FALSE	822-E8_ON	clpP	STANDARD	FAM	NFQ-MGB	27.1941	27.1941		0.0001			14.0308	0.9996	-3.2548	102.88	TRUE	0.512256	TRUE	3	20	Amp		0.98418	N	N	N	N	N
59	E11	FALSE	F016_ON	prtR	STANDARD	FAM	NFQ-MGB	27.2526	27.2526		0.0001			14.0931	0.9997	-3.2992	100.957	TRUE	0.606674	TRUE	3	20	Amp		0.985964	N	N	N	N	N
61	F1	FALSE	822E8colonisedB_T1	prtR	UNKNOWN	FAM	NFQ-MGB	38.8405	37.9072	1.31989	3.15485e-08	7.38136e-08	5.97718e-08	14.0931	0.9997	-3.2992	100.957	TRUE	0.606674	TRUE	3	31	Inconclusive		0.198859	Y	Y	N	N	N
62	F2	FALSE	822E8colonisedB_T1	prtR	UNKNOWN	FAM	NFQ-MGB	36.9739	37.9072	1.31989	1.16079e-07	7.38136e-08	5.97718e-08	14.0931	0.9997	-3.2992	100.957	TRUE	0.606674	TRUE	3	29	Amp		0.966839	N	Y	N	N	N
63	F3	FALSE	822E8colonisedB_T1	prtR	UNKNOWN	FAM	NFQ-MGB	Undetermined	37.9072	1.31989				14.0931	0.9997	-3.2992	100.957	TRUE	0.606674	TRUE	3	39	No Amp		0	Y	N	Y	Y	N
64	F4	FALSE	822E8colonisedB_T2	prtR	UNKNOWN	FAM	NFQ-MGB	16.6563	16.6552	0.0298099	0.167144	0.167293	0.00348228	14.0931	0.9997	-3.2992	100.957	TRUE	0.606674	TRUE	3	10	Amp		0.987786	N	N	N	N	N
65	F5	FALSE	822E8colonisedB_T2	prtR	UNKNOWN	FAM	NFQ-MGB	16.6249	16.6552	0.0298099	0.170847	0.167293	0.00348228	14.0931	0.9997	-3.2992	100.957	TRUE	0.606674	TRUE	3	9	Amp		0.985001	N	N	N	N	N
66	F6	FALSE	822E8colonisedB_T2	prtR	UNKNOWN	FAM	NFQ-MGB	16.6845	16.6552	0.0298099	0.163887	0.167293	0.00348228	14.0931	0.9997	-3.2992	100.957	TRUE	0.606674	TRUE	3	10	Amp		0.984548	N	N	N	N	N
67	F7	FALSE	822E8colonisedB_T3	prtR	UNKNOWN	FAM	NFQ-MGB	16.3555	16.3266	0.0518286	0.206192	0.210472	0.0076909	14.0931	0.9997	-3.2992	100.957	TRUE	0.606674	TRUE	3	9	Amp		0.984706	N	N	N	N	N
68	F8	FALSE	822E8colonisedB_T3	prtR	UNKNOWN	FAM	NFQ-MGB	16.3577	16.3266	0.0518286	0.205873	0.210472	0.0076909	14.0931	0.9997	-3.2992	100.957	TRUE	0.606674	TRUE	3	10	Amp		0.98252	N	N	N	N	N
69	F9	FALSE	822E8colonisedB_T3	prtR	UNKNOWN	FAM	NFQ-MGB	16.2668	16.3266	0.0518286	0.219351	0.210472	0.0076909	14.0931	0.9997	-3.2992	100.957	TRUE	0.606674	TRUE	3	9	Amp		0.98411	N	N	N	N	N
70	F10	FALSE	822-E8_ON	clpP	STANDARD	FAM	NFQ-MGB	30.0615	30.0615		1e-05			14.0308	0.9996	-3.2548	102.88	TRUE	0.512256	TRUE	3	23	Amp		0.984495	N	N	N	N	N
71	F11	FALSE	F016_ON	prtR	STANDARD	FAM	NFQ-MGB	30.5002	30.5002		1e-05			14.0931	0.9997	-3.2992	100.957	TRUE	0.606674	TRUE	3	23	Amp		0.988088	N	N	N	N	N
73	G1	FALSE	822E8colonisedC_T1	prtR	UNKNOWN	FAM	NFQ-MGB	Undetermined	37.1726					14.0931	0.9997	-3.2992	100.957	TRUE	0.606674	TRUE	3	39	No Amp		0	Y	N	Y	Y	N
74	G2	FALSE	822E8colonisedC_T1	prtR	UNKNOWN	FAM	NFQ-MGB	Undetermined	37.1726					14.0931	0.9997	-3.2992	100.957	TRUE	0.606674	TRUE	3	39	No Amp		0	Y	N	Y	Y	N
75	G3	FALSE	822E8colonisedC_T1	prtR	UNKNOWN	FAM	NFQ-MGB	37.1726	37.1726		1.01048e-07	1.01048e-07		14.0931	0.9997	-3.2992	100.957	TRUE	0.606674	TRUE	3	29	Amp		0.954697	N	N	N	N	N
76	G4	FALSE	822E8colonisedC_T2	prtR	UNKNOWN	FAM	NFQ-MGB	16.0177	15.9872	0.0292655	0.260995	0.26666	0.00543832	14.0931	0.9997	-3.2992	100.957	TRUE	0.606674	TRUE	3	9	Amp		0.982896	N	N	N	N	N
77	G5	FALSE	822E8colonisedC_T2	prtR	UNKNOWN	FAM	NFQ-MGB	15.9844	15.9872	0.0292655	0.267144	0.26666	0.00543832	14.0931	0.9997	-3.2992	100.957	TRUE	0.606674	TRUE	3	10	Amp		0.983341	N	N	N	N	N
78	G6	FALSE	822E8colonisedC_T2	prtR	UNKNOWN	FAM	NFQ-MGB	15.9594	15.9872	0.0292655	0.271839	0.26666	0.00543832	14.0931	0.9997	-3.2992	100.957	TRUE	0.606674	TRUE	3	10	Amp		0.98604	N	N	N	N	N
79	G7	FALSE	822E8colonisedC_T3	prtR	UNKNOWN	FAM	NFQ-MGB	15.2861	15.2392	0.0528509	0.434909	0.449597	0.0166667	14.0931	0.9997	-3.2992	100.957	TRUE	0.606674	TRUE	3	9	Amp		0.977934	N	N	N	N	N
80	G8	FALSE	822E8colonisedC_T3	prtR	UNKNOWN	FAM	NFQ-MGB	15.2495	15.2392	0.0528509	0.446171	0.449597	0.0166667	14.0931	0.9997	-3.2992	100.957	TRUE	0.606674	TRUE	3	8	Amp		0.983167	N	N	N	N	N
81	G9	FALSE	822E8colonisedC_T3	prtR	UNKNOWN	FAM	NFQ-MGB	15.1819	15.2392	0.0528509	0.46771	0.449597	0.0166667	14.0931	0.9997	-3.2992	100.957	TRUE	0.606674	TRUE	3	8	Amp		0.983162	N	N	N	N	N
82	G10	FALSE	822-E8_ON	clpP	STANDARD	FAM	NFQ-MGB	33.6027	33.6027		1e-06			14.0308	0.9996	-3.2548	102.88	TRUE	0.512256	TRUE	3	27	Amp		0.980351	N	N	N	N	N
83	G11	FALSE	F016_ON	prtR	STANDARD	FAM	NFQ-MGB	33.9738	33.9738		1e-06			14.0931	0.9997	-3.2992	100.957	TRUE	0.606674	TRUE	3	27	Amp		0.985804	N	N	N	N	N
85	H1	FALSE	822E8colonisedD_T1	prtR	UNKNOWN	FAM	NFQ-MGB	Undetermined	36.9533					14.0931	0.9997	-3.2992	100.957	TRUE	0.606674	TRUE	3	32	Inconclusive		0	Y	N	N	N	N
86	H2	FALSE	822E8colonisedD_T1	prtR	UNKNOWN	FAM	NFQ-MGB	Undetermined	36.9533					14.0931	0.9997	-3.2992	100.957	TRUE	0.606674	TRUE	3	33	Inconclusive		0	Y	N	N	N	N
87	H3	FALSE	822E8colonisedD_T1	prtR	UNKNOWN	FAM	NFQ-MGB	36.9533	36.9533		1.17757e-07	1.17757e-07		14.0931	0.9997	-3.2992	100.957	TRUE	0.606674	TRUE	3	30	Amp		0.963376	N	N	N	N	N
88	H4	FALSE	822E8colonisedD_T2	prtR	UNKNOWN	FAM	NFQ-MGB	16.8284	16.8744	0.0978047	0.148228	0.143761	0.00962196	14.0931	0.9997	-3.2992	100.957	TRUE	0.606674	TRUE	3	10	Amp		0.989252	N	N	N	N	N
89	H5	FALSE	822E8colonisedD_T2	prtR	UNKNOWN	FAM	NFQ-MGB	16.9867	16.8744	0.0978047	0.132717	0.143761	0.00962196	14.0931	0.9997	-3.2992	100.957	TRUE	0.606674	TRUE	3	10	Amp		0.987048	N	N	N	N	N
90	H6	FALSE	822E8colonisedD_T2	prtR	UNKNOWN	FAM	NFQ-MGB	16.8081	16.8744	0.0978047	0.150337	0.143761	0.00962196	14.0931	0.9997	-3.2992	100.957	TRUE	0.606674	TRUE	3	9	Amp		0.986246	N	N	N	N	N
91	H7	FALSE	822E8colonisedD_T3	prtR	UNKNOWN	FAM	NFQ-MGB	17.041	17.0254	0.014694	0.127789	0.129188	0.00132355	14.0931	0.9997	-3.2992	100.957	TRUE	0.606674	TRUE	3	10	Amp		0.979798	N	N	N	N	N
92	H8	FALSE	822E8colonisedD_T3	prtR	UNKNOWN	FAM	NFQ-MGB	17.0235	17.0254	0.014694	0.129353	0.129188	0.00132355	14.0931	0.9997	-3.2992	100.957	TRUE	0.606674	TRUE	3	10	Amp		0.986918	N	N	N	N	N
93	H9	FALSE	822E8colonisedD_T3	prtR	UNKNOWN	FAM	NFQ-MGB	17.0117	17.0254	0.014694	0.130421	0.129188	0.00132355	14.0931	0.9997	-3.2992	100.957	TRUE	0.606674	TRUE	3	10	Amp		0.983364	N	N	N	N	N
94	H10	FALSE		clpP	NTC	FAM	NFQ-MGB	Undetermined						14.0308	0.9996	-3.2548	102.88	TRUE	0.512256	TRUE	3	39	No Amp		0	N	N	N	N	N
95	H11	FALSE		prtR	NTC	FAM	NFQ-MGB	Undetermined						14.0931	0.9997	-3.2992	100.957	TRUE	0.606674	TRUE	3	33	Inconclusive		0	N	N	N	N	N
Plate 9
Well	Well Position	Omit	Sample Name	Target Name	Task	Reporter	Quencher	CT	Ct Mean	Ct SD	Quantity	Quantity Mean	Quantity SD	Y-Intercept	R(superscript 2)	Slope	Efficiency	Automatic Ct Threshold	Ct Threshold	Automatic Baseline	Baseline Start	Baseline End	Amp Status	Comments	Cq Conf	CQCONF	HIGHSD	EXPFAIL	NOAMP
1	A1	FALSE	F016colonisedA_T1	clpP	UNKNOWN	FAM	NFQ-MGB	Undetermined						12.9172	0.9993	-3.1483	107.793	TRUE	0.226613	TRUE	3	39	No Amp		0	Y	N	Y	Y
2	A2	FALSE	F016colonisedA_T1	clpP	UNKNOWN	FAM	NFQ-MGB	Undetermined						12.9172	0.9993	-3.1483	107.793	TRUE	0.226613	TRUE	3	39	No Amp		0	Y	N	Y	Y
3	A3	FALSE	F016colonisedA_T1	clpP	UNKNOWN	FAM	NFQ-MGB	Undetermined						12.9172	0.9993	-3.1483	107.793	TRUE	0.226613	TRUE	3	39	No Amp		0	Y	N	Y	Y
4	A4	FALSE	F016colonisedA_T2	clpP	UNKNOWN	FAM	NFQ-MGB	16.2645	16.2397	0.0248883	0.0864555	0.0880488	0.00160278	12.9172	0.9993	-3.1483	107.793	TRUE	0.226613	TRUE	3	11	Amp		0.991001	N	N	N	N
5	A5	FALSE	F016colonisedA_T2	clpP	UNKNOWN	FAM	NFQ-MGB	16.2398	16.2397	0.0248883	0.08803	0.0880488	0.00160278	12.9172	0.9993	-3.1483	107.793	TRUE	0.226613	TRUE	3	11	Amp		0.991842	N	N	N	N
6	A6	FALSE	F016colonisedA_T2	clpP	UNKNOWN	FAM	NFQ-MGB	16.2147	16.2397	0.0248883	0.0896609	0.0880488	0.00160278	12.9172	0.9993	-3.1483	107.793	TRUE	0.226613	TRUE	3	11	Amp		0.985926	N	N	N	N
7	A7	FALSE	F016colonisedA_T1	prtR	UNKNOWN	FAM	NFQ-MGB	15.2545	15.3294	0.0649313	0.534706	0.507624	0.0234782	14.3645	0.9999	-3.2736	102.057	TRUE	0.634846	TRUE	3	9	Amp		0.984017	N	N	N	N
8	A8	FALSE	F016colonisedA_T1	prtR	UNKNOWN	FAM	NFQ-MGB	15.37	15.3294	0.0649313	0.493016	0.507624	0.0234782	14.3645	0.9999	-3.2736	102.057	TRUE	0.634846	TRUE	3	8	Amp		0.98423	N	N	N	N
9	A9	FALSE	F016colonisedA_T1	prtR	UNKNOWN	FAM	NFQ-MGB	15.3638	15.3294	0.0649313	0.49515	0.507624	0.0234782	14.3645	0.9999	-3.2736	102.057	TRUE	0.634846	TRUE	3	9	Amp		0.983943	N	N	N	N
10	A10	FALSE	F016colonisedA_T2	prtR	UNKNOWN	FAM	NFQ-MGB	15.1002	15.0733	0.144867	0.59603	0.609531	0.0628696	14.3645	0.9999	-3.2736	102.057	TRUE	0.634846	TRUE	3	9	Amp		0.981403	N	N	N	N
11	A11	FALSE	F016colonisedA_T2	prtR	UNKNOWN	FAM	NFQ-MGB	14.9169	15.0733	0.144867	0.678055	0.609531	0.0628696	14.3645	0.9999	-3.2736	102.057	TRUE	0.634846	TRUE	3	8	Amp		0.985951	N	N	N	N
12	A12	FALSE	F016colonisedA_T2	prtR	UNKNOWN	FAM	NFQ-MGB	15.2028	15.0733	0.144867	0.554509	0.609531	0.0628696	14.3645	0.9999	-3.2736	102.057	TRUE	0.634846	TRUE	3	8	Amp		0.984118	N	N	N	N
13	B1	FALSE	F016colonisedB_T1	clpP	UNKNOWN	FAM	NFQ-MGB	37.5421	36.5658	1.38072	1.50779e-08	3.89824e-08	3.3806e-08	12.9172	0.9993	-3.1483	107.793	TRUE	0.226613	TRUE	3	31	Inconclusive		0.930878	N	Y	N	N
14	B2	FALSE	F016colonisedB_T1	clpP	UNKNOWN	FAM	NFQ-MGB	35.5895	36.5658	1.38072	6.28869e-08	3.89824e-08	3.3806e-08	12.9172	0.9993	-3.1483	107.793	TRUE	0.226613	TRUE	3	30	Amp		0.964667	N	Y	N	N
15	B3	FALSE	F016colonisedB_T1	clpP	UNKNOWN	FAM	NFQ-MGB	Undetermined	36.5658	1.38072				12.9172	0.9993	-3.1483	107.793	TRUE	0.226613	TRUE	3	39	No Amp		0	Y	N	Y	Y
16	B4	FALSE	F016colonisedB_T2	clpP	UNKNOWN	FAM	NFQ-MGB	17.9491	17.9142	0.0334663	0.0252177	0.0258759	0.000632197	12.9172	0.9993	-3.1483	107.793	TRUE	0.226613	TRUE	3	13	Amp		0.989956	N	N	N	N
17	B5	FALSE	F016colonisedB_T2	clpP	UNKNOWN	FAM	NFQ-MGB	17.8824	17.9142	0.0334663	0.0264785	0.0258759	0.000632197	12.9172	0.9993	-3.1483	107.793	TRUE	0.226613	TRUE	3	12	Amp		0.99192	N	N	N	N
18	B6	FALSE	F016colonisedB_T2	clpP	UNKNOWN	FAM	NFQ-MGB	17.9109	17.9142	0.0334663	0.0259315	0.0258759	0.000632197	12.9172	0.9993	-3.1483	107.793	TRUE	0.226613	TRUE	3	13	Amp		0.991029	N	N	N	N
19	B7	FALSE	F016colonisedB_T1	prtR	UNKNOWN	FAM	NFQ-MGB	15.5143	15.5169	0.0336854	0.445411	0.444701	0.0105218	14.3645	0.9999	-3.2736	102.057	TRUE	0.634846	TRUE	3	9	Amp		0.983348	N	N	N	N
20	B8	FALSE	F016colonisedB_T1	prtR	UNKNOWN	FAM	NFQ-MGB	15.5517	15.5169	0.0336854	0.433841	0.444701	0.0105218	14.3645	0.9999	-3.2736	102.057	TRUE	0.634846	TRUE	3	9	Amp		0.98345	N	N	N	N
21	B9	FALSE	F016colonisedB_T1	prtR	UNKNOWN	FAM	NFQ-MGB	15.4845	15.5169	0.0336854	0.454849	0.444701	0.0105218	14.3645	0.9999	-3.2736	102.057	TRUE	0.634846	TRUE	3	9	Amp		0.978395	N	N	N	N
22	B10	FALSE	F016colonisedB_T2	prtR	UNKNOWN	FAM	NFQ-MGB	16.4754	16.4942	0.0852895	0.226561	0.223842	0.013295	14.3645	0.9999	-3.2736	102.057	TRUE	0.634846	TRUE	3	10	Amp		0.980519	N	N	N	N
23	B11	FALSE	F016colonisedB_T2	prtR	UNKNOWN	FAM	NFQ-MGB	16.4199	16.4942	0.0852895	0.235567	0.223842	0.013295	14.3645	0.9999	-3.2736	102.057	TRUE	0.634846	TRUE	3	10	Amp		0.982732	N	N	N	N
24	B12	FALSE	F016colonisedB_T2	prtR	UNKNOWN	FAM	NFQ-MGB	16.5874	16.4942	0.0852895	0.209397	0.223842	0.013295	14.3645	0.9999	-3.2736	102.057	TRUE	0.634846	TRUE	3	10	Amp		0.986651	N	N	N	N
25	C1	FALSE	F016colonisedC_T1	clpP	UNKNOWN	FAM	NFQ-MGB	Undetermined						12.9172	0.9993	-3.1483	107.793	TRUE	0.226613	TRUE	3	39	No Amp		0	Y	N	Y	Y
26	C2	FALSE	F016colonisedC_T1	clpP	UNKNOWN	FAM	NFQ-MGB	Undetermined						12.9172	0.9993	-3.1483	107.793	TRUE	0.226613	TRUE	3	39	No Amp		0	Y	N	Y	Y
27	C3	FALSE	F016colonisedC_T1	clpP	UNKNOWN	FAM	NFQ-MGB	Undetermined						12.9172	0.9993	-3.1483	107.793	TRUE	0.226613	TRUE	3	39	No Amp		0	Y	N	Y	Y
28	C4	FALSE	F016colonisedC_T2	clpP	UNKNOWN	FAM	NFQ-MGB	17.6909	17.6452	0.054476	0.0304587	0.0315104	0.00126449	12.9172	0.9993	-3.1483	107.793	TRUE	0.226613	TRUE	3	13	Amp		0.991764	N	N	N	N
29	C5	FALSE	F016colonisedC_T2	clpP	UNKNOWN	FAM	NFQ-MGB	17.6598	17.6452	0.054476	0.0311591	0.0315104	0.00126449	12.9172	0.9993	-3.1483	107.793	TRUE	0.226613	TRUE	3	12	Amp		0.992539	N	N	N	N
30	C6	FALSE	F016colonisedC_T2	clpP	UNKNOWN	FAM	NFQ-MGB	17.585	17.6452	0.054476	0.0329134	0.0315104	0.00126449	12.9172	0.9993	-3.1483	107.793	TRUE	0.226613	TRUE	3	12	Amp		0.988868	N	N	N	N
31	C7	FALSE	F016colonisedC_T1	prtR	UNKNOWN	FAM	NFQ-MGB	15.4211	15.3965	0.0331078	0.475604	0.483982	0.0113353	14.3645	0.9999	-3.2736	102.057	TRUE	0.634846	TRUE	3	8	Amp		0.986259	N	N	N	N
32	C8	FALSE	F016colonisedC_T1	prtR	UNKNOWN	FAM	NFQ-MGB	15.4096	15.3965	0.0331078	0.479461	0.483982	0.0113353	14.3645	0.9999	-3.2736	102.057	TRUE	0.634846	TRUE	3	8	Amp		0.982243	N	N	N	N
33	C9	FALSE	F016colonisedC_T1	prtR	UNKNOWN	FAM	NFQ-MGB	15.3589	15.3965	0.0331078	0.49688	0.483982	0.0113353	14.3645	0.9999	-3.2736	102.057	TRUE	0.634846	TRUE	3	9	Amp		0.983833	N	N	N	N
34	C10	FALSE	F016colonisedC_T2	prtR	UNKNOWN	FAM	NFQ-MGB	15.7641	15.7733	0.0911112	0.373637	0.371745	0.0236974	14.3645	0.9999	-3.2736	102.057	TRUE	0.634846	TRUE	3	9	Amp		0.988419	N	N	N	N
35	C11	FALSE	F016colonisedC_T2	prtR	UNKNOWN	FAM	NFQ-MGB	15.6871	15.7733	0.0911112	0.394439	0.371745	0.0236974	14.3645	0.9999	-3.2736	102.057	TRUE	0.634846	TRUE	3	8	Amp		0.986068	N	N	N	N
36	C12	FALSE	F016colonisedC_T2	prtR	UNKNOWN	FAM	NFQ-MGB	15.8686	15.7733	0.0911112	0.347158	0.371745	0.0236974	14.3645	0.9999	-3.2736	102.057	TRUE	0.634846	TRUE	3	9	Amp		0.990343	N	N	N	N
37	D1	FALSE	F016colonisedD_T1	clpP	UNKNOWN	FAM	NFQ-MGB	Undetermined						12.9172	0.9993	-3.1483	107.793	TRUE	0.226613	TRUE	3	39	No Amp		0	Y	N	Y	Y
38	D2	FALSE	F016colonisedD_T1	clpP	UNKNOWN	FAM	NFQ-MGB	Undetermined						12.9172	0.9993	-3.1483	107.793	TRUE	0.226613	TRUE	3	39	No Amp		0	Y	N	Y	Y
39	D3	FALSE	F016colonisedD_T1	clpP	UNKNOWN	FAM	NFQ-MGB	Undetermined						12.9172	0.9993	-3.1483	107.793	TRUE	0.226613	TRUE	3	39	No Amp		0	Y	N	Y	Y
40	D4	FALSE	F016colonisedD_T2	clpP	UNKNOWN	FAM	NFQ-MGB	18.8389	18.8027	0.0320809	0.0131549	0.0135104	0.000315246	12.9172	0.9993	-3.1483	107.793	TRUE	0.226613	TRUE	3	14	Amp		0.989853	N	N	N	N
41	D5	FALSE	F016colonisedD_T2	clpP	UNKNOWN	FAM	NFQ-MGB	18.7778	18.8027	0.0320809	0.013756	0.0135104	0.000315246	12.9172	0.9993	-3.1483	107.793	TRUE	0.226613	TRUE	3	13	Amp		0.993786	N	N	N	N
42	D6	FALSE	F016colonisedD_T2	clpP	UNKNOWN	FAM	NFQ-MGB	18.7913	18.8027	0.0320809	0.0136202	0.0135104	0.000315246	12.9172	0.9993	-3.1483	107.793	TRUE	0.226613	TRUE	3	13	Amp		0.991772	N	N	N	N
43	D7	FALSE	F016colonisedD_T1	prtR	UNKNOWN	FAM	NFQ-MGB	15.9137	15.846	0.0775101	0.33632	0.353073	0.0194042	14.3645	0.9999	-3.2736	102.057	TRUE	0.634846	TRUE	3	9	Amp		0.98609	N	N	N	N
44	D8	FALSE	F016colonisedD_T1	prtR	UNKNOWN	FAM	NFQ-MGB	15.8629	15.846	0.0775101	0.348565	0.353073	0.0194042	14.3645	0.9999	-3.2736	102.057	TRUE	0.634846	TRUE	3	9	Amp		0.983374	N	N	N	N
45	D9	FALSE	F016colonisedD_T1	prtR	UNKNOWN	FAM	NFQ-MGB	15.7615	15.846	0.0775101	0.374335	0.353073	0.0194042	14.3645	0.9999	-3.2736	102.057	TRUE	0.634846	TRUE	3	9	Amp		0.985324	N	N	N	N
46	D10	FALSE	F016colonisedD_T2	prtR	UNKNOWN	FAM	NFQ-MGB	17.0629	16.9583	0.102376	0.149866	0.161591	0.0115997	14.3645	0.9999	-3.2736	102.057	TRUE	0.634846	TRUE	3	10	Amp		0.985796	N	N	N	N
47	D11	FALSE	F016colonisedD_T2	prtR	UNKNOWN	FAM	NFQ-MGB	16.8583	16.9583	0.102376	0.173061	0.161591	0.0115997	14.3645	0.9999	-3.2736	102.057	TRUE	0.634846	TRUE	3	9	Amp		0.98833	N	N	N	N
48	D12	FALSE	F016colonisedD_T2	prtR	UNKNOWN	FAM	NFQ-MGB	16.9536	16.9583	0.102376	0.161847	0.161591	0.0115997	14.3645	0.9999	-3.2736	102.057	TRUE	0.634846	TRUE	3	10	Amp		0.987802	N	N	N	N
49	E1	FALSE	F016colonisedE_T1	clpP	UNKNOWN	FAM	NFQ-MGB	Undetermined						12.9172	0.9993	-3.1483	107.793	TRUE	0.226613	TRUE	3	39	No Amp		0	Y	N	Y	Y
50	E2	FALSE	F016colonisedE_T1	clpP	UNKNOWN	FAM	NFQ-MGB	Undetermined						12.9172	0.9993	-3.1483	107.793	TRUE	0.226613	TRUE	3	39	No Amp		0	Y	N	Y	Y
51	E3	FALSE	F016colonisedE_T1	clpP	UNKNOWN	FAM	NFQ-MGB	Undetermined						12.9172	0.9993	-3.1483	107.793	TRUE	0.226613	TRUE	3	39	No Amp		0	Y	N	Y	Y
52	E4	FALSE	F016colonisedE_T2	clpP	UNKNOWN	FAM	NFQ-MGB	19.3357	19.3143	0.0217926	0.0091471	0.00929197	0.000148163	12.9172	0.9993	-3.1483	107.793	TRUE	0.226613	TRUE	3	14	Amp		0.990467	N	N	N	N
53	E5	FALSE	F016colonisedE_T2	clpP	UNKNOWN	FAM	NFQ-MGB	19.3151	19.3143	0.0217926	0.0092856	0.00929197	0.000148163	12.9172	0.9993	-3.1483	107.793	TRUE	0.226613	TRUE	3	14	Amp		0.990734	N	N	N	N
54	E6	FALSE	F016colonisedE_T2	clpP	UNKNOWN	FAM	NFQ-MGB	19.2921	19.3143	0.0217926	0.00944322	0.00929197	0.000148163	12.9172	0.9993	-3.1483	107.793	TRUE	0.226613	TRUE	3	14	Amp		0.990676	N	N	N	N
55	E7	FALSE	F016colonisedE_T1	prtR	UNKNOWN	FAM	NFQ-MGB	16.9462	16.9192	0.0512118	0.162691	0.165881	0.00603536	14.3645	0.9999	-3.2736	102.057	TRUE	0.634846	TRUE	3	10	Amp		0.986744	N	N	N	N
56	E8	FALSE	F016colonisedE_T1	prtR	UNKNOWN	FAM	NFQ-MGB	16.9513	16.9192	0.0512118	0.162109	0.165881	0.00603536	14.3645	0.9999	-3.2736	102.057	TRUE	0.634846	TRUE	3	10	Amp		0.987753	N	N	N	N
57	E9	FALSE	F016colonisedE_T1	prtR	UNKNOWN	FAM	NFQ-MGB	16.8601	16.9192	0.0512118	0.172841	0.165881	0.00603536	14.3645	0.9999	-3.2736	102.057	TRUE	0.634846	TRUE	3	10	Amp		0.983774	N	N	N	N
58	E10	FALSE	F016colonisedE_T2	prtR	UNKNOWN	FAM	NFQ-MGB	17.414	17.3566	0.12153	0.117077	0.122197	0.0106781	14.3645	0.9999	-3.2736	102.057	TRUE	0.634846	TRUE	3	11	Amp		0.983542	N	N	N	N
59	E11	FALSE	F016colonisedE_T2	prtR	UNKNOWN	FAM	NFQ-MGB	17.217	17.3566	0.12153	0.134471	0.122197	0.0106781	14.3645	0.9999	-3.2736	102.057	TRUE	0.634846	TRUE	3	11	Amp		0.98449	N	N	N	N
60	E12	FALSE	F016colonisedE_T2	prtR	UNKNOWN	FAM	NFQ-MGB	17.4389	17.3566	0.12153	0.115043	0.122197	0.0106781	14.3645	0.9999	-3.2736	102.057	TRUE	0.634846	TRUE	3	11	Amp		0.986178	N	N	N	N
61	F1	FALSE	822-E8_ON	clpP	STANDARD	FAM	NFQ-MGB	12.7512	12.7512		1			12.9172	0.9993	-3.1483	107.793	TRUE	0.226613	TRUE	3	8	Amp		0.983671	N	N	N	N
62	F2	FALSE	822-E8_ON	clpP	STANDARD	FAM	NFQ-MGB	16.0518	16.0518		0.1			12.9172	0.9993	-3.1483	107.793	TRUE	0.226613	TRUE	3	11	Amp		0.988334	N	N	N	N
63	F3	FALSE	822-E8_ON	clpP	STANDARD	FAM	NFQ-MGB	19.3581	19.3581		0.01			12.9172	0.9993	-3.1483	107.793	TRUE	0.226613	TRUE	3	14	Amp		0.988525	N	N	N	N
64	F4	FALSE	822-E8_ON	clpP	STANDARD	FAM	NFQ-MGB	22.37	22.37		0.001			12.9172	0.9993	-3.1483	107.793	TRUE	0.226613	TRUE	3	17	Amp		0.990312	N	N	N	N
65	F5	FALSE	822-E8_ON	clpP	STANDARD	FAM	NFQ-MGB	25.6695	25.6695		0.0001			12.9172	0.9993	-3.1483	107.793	TRUE	0.226613	TRUE	3	20	Amp		0.991586	N	N	N	N
66	F6	FALSE	822-E8_ON	clpP	STANDARD	FAM	NFQ-MGB	28.8051	28.8051		1e-05			12.9172	0.9993	-3.1483	107.793	TRUE	0.226613	TRUE	3	23	Amp		0.989613	N	N	N	N
67	F7	FALSE	822-E8_ON	clpP	STANDARD	FAM	NFQ-MGB	31.5295	31.5295		1e-06			12.9172	0.9993	-3.1483	107.793	TRUE	0.226613	TRUE	3	26	Amp		0.984679	N	N	N	N
68	F8	FALSE		clpP	NTC	FAM	NFQ-MGB	Undetermined						12.9172	0.9993	-3.1483	107.793	TRUE	0.226613	TRUE	3	39	No Amp		0	N	N	N	N
73	G1	FALSE	F016_ON	prtR	STANDARD	FAM	NFQ-MGB	14.3351	14.3351		1			14.3645	0.9999	-3.2736	102.057	TRUE	0.634846	TRUE	3	8	Amp		0.974255	N	N	N	N
74	G2	FALSE	F016_ON	prtR	STANDARD	FAM	NFQ-MGB	17.6521	17.6521		0.1			14.3645	0.9999	-3.2736	102.057	TRUE	0.634846	TRUE	3	10	Amp		0.985463	N	N	N	N
75	G3	FALSE	F016_ON	prtR	STANDARD	FAM	NFQ-MGB	20.8705	20.8705		0.01			14.3645	0.9999	-3.2736	102.057	TRUE	0.634846	TRUE	3	14	Amp		0.98857	N	N	N	N
76	G4	FALSE	F016_ON	prtR	STANDARD	FAM	NFQ-MGB	24.2522	24.2522		0.001			14.3645	0.9999	-3.2736	102.057	TRUE	0.634846	TRUE	3	17	Amp		0.984703	N	N	N	N
77	G5	FALSE	F016_ON	prtR	STANDARD	FAM	NFQ-MGB	27.52	27.52		0.0001			14.3645	0.9999	-3.2736	102.057	TRUE	0.634846	TRUE	3	20	Amp		0.985971	N	N	N	N
78	G6	FALSE	F016_ON	prtR	STANDARD	FAM	NFQ-MGB	30.6825	30.6825		1e-05			14.3645	0.9999	-3.2736	102.057	TRUE	0.634846	TRUE	3	24	Amp		0.986396	N	N	N	N
79	G7	FALSE	F016_ON	prtR	STANDARD	FAM	NFQ-MGB	33.9853	33.9853		1e-06			14.3645	0.9999	-3.2736	102.057	TRUE	0.634846	TRUE	3	26	Amp		0.978227	N	N	N	N
80	G8	FALSE		prtR	NTC	FAM	NFQ-MGB	Undetermined						14.3645	0.9999	-3.2736	102.057	TRUE	0.634846	TRUE	3	39	No Amp		0	N	N	N	N
Plate 10
Well	Well Position	Omit	Sample Name	Target Name	Task	Reporter	Quencher	CT	Ct Mean	Ct SD	Quantity	Quantity Mean	Quantity SD	Y-Intercept	R(superscript 2)	Slope	Efficiency	Automatic Ct Threshold	Ct Threshold	Automatic Baseline	Baseline Start	Baseline End	Amp Status	Comments	Cq Conf
1	A1	FALSE	F016colonisedA_T3	clpP	UNKNOWN	FAM	NFQ-MGB	18.4464	18.2954	0.141248	0.0455871	0.0510703	0.00519079	14.211	0.9994	-3.158	107.327	TRUE	0.477153	TRUE	3	12	Amp		0.98477
2	A2	FALSE	F016colonisedA_T3	clpP	UNKNOWN	FAM	NFQ-MGB	18.2734	18.2954	0.141248	0.0517153	0.0510703	0.00519079	14.211	0.9994	-3.158	107.327	TRUE	0.477153	TRUE	3	12	Amp		0.985371
3	A3	FALSE	F016colonisedA_T3	clpP	UNKNOWN	FAM	NFQ-MGB	18.1665	18.2954	0.141248	0.0559084	0.0510703	0.00519079	14.211	0.9994	-3.158	107.327	TRUE	0.477153	TRUE	3	12	Amp		0.986503
7	A7	FALSE	F016colonisedA_T3	prtR	UNKNOWN	FAM	NFQ-MGB	15.3175	15.2388	0.075677	0.497168	0.526329	0.02823	14.3353	0.9997	-3.2363	103.702	TRUE	0.589842	TRUE	3	9	Amp		0.981866
8	A8	FALSE	F016colonisedA_T3	prtR	UNKNOWN	FAM	NFQ-MGB	15.2322	15.2388	0.075677	0.528294	0.526329	0.02823	14.3353	0.9997	-3.2363	103.702	TRUE	0.589842	TRUE	3	9	Amp		0.983043
9	A9	FALSE	F016colonisedA_T3	prtR	UNKNOWN	FAM	NFQ-MGB	15.1666	15.2388	0.075677	0.553525	0.526329	0.02823	14.3353	0.9997	-3.2363	103.702	TRUE	0.589842	TRUE	3	9	Amp		0.983167
13	B1	FALSE	F016colonisedB_T3	clpP	UNKNOWN	FAM	NFQ-MGB	18.8845	18.7952	0.0945896	0.0331216	0.0354058	0.00245335	14.211	0.9994	-3.158	107.327	TRUE	0.477153	TRUE	3	12	Amp		0.98937
14	B2	FALSE	F016colonisedB_T3	clpP	UNKNOWN	FAM	NFQ-MGB	18.805	18.7952	0.0945896	0.0350968	0.0354058	0.00245335	14.211	0.9994	-3.158	107.327	TRUE	0.477153	TRUE	3	12	Amp		0.989701
15	B3	FALSE	F016colonisedB_T3	clpP	UNKNOWN	FAM	NFQ-MGB	18.6961	18.7952	0.0945896	0.037999	0.0354058	0.00245335	14.211	0.9994	-3.158	107.327	TRUE	0.477153	TRUE	3	12	Amp		0.988762
19	B7	FALSE	F016colonisedB_T3	prtR	UNKNOWN	FAM	NFQ-MGB	15.7649	15.7266	0.0356188	0.361638	0.371693	0.00938937	14.3353	0.9997	-3.2363	103.702	TRUE	0.589842	TRUE	3	9	Amp		0.990529
20	B8	FALSE	F016colonisedB_T3	prtR	UNKNOWN	FAM	NFQ-MGB	15.6944	15.7266	0.0356188	0.380232	0.371693	0.00938937	14.3353	0.9997	-3.2363	103.702	TRUE	0.589842	TRUE	3	9	Amp		0.984898
21	B9	FALSE	F016colonisedB_T3	prtR	UNKNOWN	FAM	NFQ-MGB	15.7206	15.7266	0.0356188	0.37321	0.371693	0.00938937	14.3353	0.9997	-3.2363	103.702	TRUE	0.589842	TRUE	3	9	Amp		0.983607
25	C1	FALSE	F016colonisedC_T3	clpP	UNKNOWN	FAM	NFQ-MGB	18.9994	18.8851	0.0989946	0.0304603	0.0331641	0.00234201	14.211	0.9994	-3.158	107.327	TRUE	0.477153	TRUE	3	12	Amp		0.99097
26	C2	FALSE	F016colonisedC_T3	clpP	UNKNOWN	FAM	NFQ-MGB	18.8261	18.8851	0.0989946	0.0345628	0.0331641	0.00234201	14.211	0.9994	-3.158	107.327	TRUE	0.477153	TRUE	3	12	Amp		0.989729
27	C3	FALSE	F016colonisedC_T3	clpP	UNKNOWN	FAM	NFQ-MGB	18.8298	18.8851	0.0989946	0.0344692	0.0331641	0.00234201	14.211	0.9994	-3.158	107.327	TRUE	0.477153	TRUE	3	12	Amp		0.98809
31	C7	FALSE	F016colonisedC_T3	prtR	UNKNOWN	FAM	NFQ-MGB	16.2915	16.2788	0.0226788	0.24862	0.2509	0.00406709	14.3353	0.9997	-3.2363	103.702	TRUE	0.589842	TRUE	3	10	Amp		0.985374
32	C8	FALSE	F016colonisedC_T3	prtR	UNKNOWN	FAM	NFQ-MGB	16.2526	16.2788	0.0226788	0.255596	0.2509	0.00406709	14.3353	0.9997	-3.2363	103.702	TRUE	0.589842	TRUE	3	10	Amp		0.986387
33	C9	FALSE	F016colonisedC_T3	prtR	UNKNOWN	FAM	NFQ-MGB	16.2923	16.2788	0.0226788	0.248484	0.2509	0.00406709	14.3353	0.9997	-3.2363	103.702	TRUE	0.589842	TRUE	3	10	Amp		0.984797
37	D1	FALSE	F016colonisedD_T3	clpP	UNKNOWN	FAM	NFQ-MGB	21.7133	21.6208	0.0843637	0.00421059	0.00451021	0.00027443	14.211	0.9994	-3.158	107.327	TRUE	0.477153	TRUE	3	14	Amp		0.989182
38	D2	FALSE	F016colonisedD_T3	clpP	UNKNOWN	FAM	NFQ-MGB	21.6008	21.6208	0.0843637	0.00457065	0.00451021	0.00027443	14.211	0.9994	-3.158	107.327	TRUE	0.477153	TRUE	3	15	Amp		0.990842
39	D3	FALSE	F016colonisedD_T3	clpP	UNKNOWN	FAM	NFQ-MGB	21.5482	21.6208	0.0843637	0.00474938	0.00451021	0.00027443	14.211	0.9994	-3.158	107.327	TRUE	0.477153	TRUE	3	15	Amp		0.989531
43	D7	FALSE	F016colonisedD_T3	prtR	UNKNOWN	FAM	NFQ-MGB	18.9041	18.8583	0.0668764	0.0387497	0.040064	0.00193032	14.3353	0.9997	-3.2363	103.702	TRUE	0.589842	TRUE	3	12	Amp		0.991288
44	D8	FALSE	F016colonisedD_T3	prtR	UNKNOWN	FAM	NFQ-MGB	18.8892	18.8583	0.0668764	0.0391621	0.040064	0.00193032	14.3353	0.9997	-3.2363	103.702	TRUE	0.589842	TRUE	3	12	Amp		0.989658
45	D9	FALSE	F016colonisedD_T3	prtR	UNKNOWN	FAM	NFQ-MGB	18.7815	18.8583	0.0668764	0.0422802	0.040064	0.00193032	14.3353	0.9997	-3.2363	103.702	TRUE	0.589842	TRUE	3	12	Amp		0.986314
49	E1	FALSE	F016colonisedE_T3	clpP	UNKNOWN	FAM	NFQ-MGB	21.2199	21.1254	0.084867	0.0060339	0.00647223	0.000395349	14.211	0.9994	-3.158	107.327	TRUE	0.477153	TRUE	3	15	Amp		0.988275
50	E2	FALSE	F016colonisedE_T3	clpP	UNKNOWN	FAM	NFQ-MGB	21.1008	21.1254	0.084867	0.00658093	0.00647223	0.000395349	14.211	0.9994	-3.158	107.327	TRUE	0.477153	TRUE	3	14	Amp		0.985035
51	E3	FALSE	F016colonisedE_T3	clpP	UNKNOWN	FAM	NFQ-MGB	21.0556	21.1254	0.084867	0.00680185	0.00647223	0.000395349	14.211	0.9994	-3.158	107.327	TRUE	0.477153	TRUE	3	14	Amp		0.987393
55	E7	FALSE	F016colonisedE_T3	prtR	UNKNOWN	FAM	NFQ-MGB	18.3661	18.2844	0.0822646	0.0568183	0.0602906	0.00352917	14.3353	0.9997	-3.2363	103.702	TRUE	0.589842	TRUE	3	12	Amp		0.986051
56	E8	FALSE	F016colonisedE_T3	prtR	UNKNOWN	FAM	NFQ-MGB	18.2854	18.2844	0.0822646	0.0601794	0.0602906	0.00352917	14.3353	0.9997	-3.2363	103.702	TRUE	0.589842	TRUE	3	11	Amp		0.987847
57	E9	FALSE	F016colonisedE_T3	prtR	UNKNOWN	FAM	NFQ-MGB	18.2016	18.2844	0.0822646	0.063874	0.0602906	0.00352917	14.3353	0.9997	-3.2363	103.702	TRUE	0.589842	TRUE	3	11	Amp		0.987727
61	F1	FALSE	822-E8_ON	clpP	STANDARD	FAM	NFQ-MGB	14.0067	14.0067		1			14.211	0.9994	-3.158	107.327	TRUE	0.477153	TRUE	3	8	Amp		0.979096
62	F2	FALSE	822-E8_ON	clpP	STANDARD	FAM	NFQ-MGB	17.3775	17.3775		0.1			14.211	0.9994	-3.158	107.327	TRUE	0.477153	TRUE	3	11	Amp		0.985049
63	F3	FALSE	822-E8_ON	clpP	STANDARD	FAM	NFQ-MGB	20.6363	20.6363		0.01			14.211	0.9994	-3.158	107.327	TRUE	0.477153	TRUE	3	14	Amp		0.986946
64	F4	FALSE	822-E8_ON	clpP	STANDARD	FAM	NFQ-MGB	23.8209	23.8209		0.001			14.211	0.9994	-3.158	107.327	TRUE	0.477153	TRUE	3	17	Amp		0.989545
65	F5	FALSE	822-E8_ON	clpP	STANDARD	FAM	NFQ-MGB	27.0209	27.0209		0.0001			14.211	0.9994	-3.158	107.327	TRUE	0.477153	TRUE	3	20	Amp		0.988273
66	F6	FALSE	822-E8_ON	clpP	STANDARD	FAM	NFQ-MGB	29.9881	29.9881		1e-05			14.211	0.9994	-3.158	107.327	TRUE	0.477153	TRUE	3	23	Amp		0.988617
67	F7	FALSE	822-E8_ON	clpP	STANDARD	FAM	NFQ-MGB	32.947	32.947		1e-06			14.211	0.9994	-3.158	107.327	TRUE	0.477153	TRUE	3	26	Amp		0.988361
68	F8	FALSE		clpP	NTC	FAM	NFQ-MGB	Undetermined						14.211	0.9994	-3.158	107.327	TRUE	0.477153	TRUE	3	39	No Amp		0
73	G1	FALSE	F016_ON	prtR	STANDARD	FAM	NFQ-MGB	14.2661	14.2661		1			14.3353	0.9997	-3.2363	103.702	TRUE	0.589842	TRUE	3	8	Amp		0.981183
74	G2	FALSE	F016_ON	prtR	STANDARD	FAM	NFQ-MGB	17.568	17.568		0.1			14.3353	0.9997	-3.2363	103.702	TRUE	0.589842	TRUE	3	11	Amp		0.987169
75	G3	FALSE	F016_ON	prtR	STANDARD	FAM	NFQ-MGB	20.7685	20.7685		0.01			14.3353	0.9997	-3.2363	103.702	TRUE	0.589842	TRUE	3	13	Amp		0.991462
76	G4	FALSE	F016_ON	prtR	STANDARD	FAM	NFQ-MGB	24.2315	24.2315		0.001			14.3353	0.9997	-3.2363	103.702	TRUE	0.589842	TRUE	3	17	Amp		0.988354
77	G5	FALSE	F016_ON	prtR	STANDARD	FAM	NFQ-MGB	27.3857	27.3857		0.0001			14.3353	0.9997	-3.2363	103.702	TRUE	0.589842	TRUE	3	20	Amp		0.989041
78	G6	FALSE	F016_ON	prtR	STANDARD	FAM	NFQ-MGB	30.3386	30.3386		1e-05			14.3353	0.9997	-3.2363	103.702	TRUE	0.589842	TRUE	3	23	Amp		0.988044
79	G7	FALSE	F016_ON	prtR	STANDARD	FAM	NFQ-MGB	33.7528	33.7528		1e-06			14.3353	0.9997	-3.2363	103.702	TRUE	0.589842	TRUE	3	27	Amp		0.989706
80	G8	FALSE		prtR	NTC	FAM	NFQ-MGB	39.0169	39.0169					14.3353	0.9997	-3.2363	103.702	TRUE	0.589842	TRUE	3	31	Inconclusive		0
