# Supplementary material for: Multidrug-resistant E. coli encoding high genetic diversity in carbohydrate metabolism genes displace commensal E. coli from the intestinal tract
Source: PLoS Biol. 2023 Oct 17;21(10):e3002329. doi: 10.1371/journal.pbio.3002329 (PMC10581457; doi:10.1371/journal.pbio.3002329)
Supplement: S6 Data — Data used to produce S3 Fig. (XLSX) [file pbio.3002329.s029.xlsx]

## Sheet: Sheet1
Mouse faecal pellets homogenised in PBS at a concentration of 100mg/ml. Homogenate serially diluted in PBS, 20ul of dilutions spot plated in triplicate.
						Average number of colonies X 50 (20ul spots) X dilution factor X 10 (100mg / ml faeces)
	Days post colonisation	Dilution	Number of colonies			CFU per g of faeces
822-E8
A	1	1e-05	6	2	0	1.33333e+08
	2	1e-05	4	2	5	1.83333e+08
	3	1e-06	7	12	9	4.66667e+09
	4	1e-06	11	21	17	8.16667e+09
	5	1e-06	5	14	10	4.83333e+09
	6	1e-06	7	7	11	4.16667e+09
	7	1e-06	6	2	1	1.5e+09
	10	1e-05	28	33	37	1.63333e+09
	12	1e-05	2	4	7	2.16667e+08
	14	1e-05	5	5	3	2.16667e+08
	17	1e-05	12	12	12	6e+08
	20	1e-05	11	12	8	5.16667e+08
B	1	1e-05	6	2	0	1.33333e+08
	2	1e-05	7	9	6	3.66667e+08
	3	1e-05	10	18	14	7e+08
	4	1e-06	6	9	9	4e+09
	5	1e-06	13	4	10	4.5e+09
	6	1e-06	13	11	11	5.83333e+09
	7	1e-06	5	5	6	2.66667e+09
	10	1e-06	7	8	10	4.16667e+09
	12	1e-05	2	5	6	2.16667e+08
	14	1e-05	5	3	1	1.5e+08
	17	1e-05	14	11	12	6.16667e+08
	20	1e-05	12	24	20	9.33333e+08
C	1	1e-05	12	6	14	5.33333e+08
	2	1e-05	3	12	11	4.33333e+08
	3	1e-06	5	4	10	3.16667e+09
	4	1e-06	8	2	5	2.5e+09
	5	1e-05	21	17	20	9.66667e+08
	6	1e-06	14	16	13	7.16667e+09
	7	1e-06	3	3	7	2.16667e+09
	10	1e-06	2	3	7	2e+09
	12	1e-05	5	8	9	3.66667e+08
	14	1e-05	6	9	7	3.66667e+08
	17	1e-05	21	14	15	8.33333e+08
	20	1e-05	7	9	13	4.83333e+08
F084
A	1	1e-05	4	4	7	2.5e+08
	2	1e-05	5	14	10	4.83333e+08
	3	1e-05	22	19	8	8.16667e+08
	4	1e-07	19	14		82500000000
	5	1e-06	16	12	19	7.83333e+09
	6	1e-06	8	11	4	3.83333e+09
	7	1e-06	2	4	5	1.83333e+09
	10	1e-06	6	9	9	4e+09
	12	1e-06	2	6	7	2.5e+09
	14	1e-05	15	9	15	6.5e+08
	17	1e-05	14	10	12	6e+08
	20	1e-05	15	21	21	9.5e+08
B	1	1e-05	1	3	3	1.16667e+08
	2	1e-05	8	7	4	3.16667e+08
	3	1e-05	17	6	14	6.16667e+08
	4	1e-07	21	11	19	85000000000
	5	1e-06	18	12	20	8.33333e+09
	6	1e-06	9	12	9	5e+09
	7	1e-06	3	8	9	3.33333e+09
	10	1e-06	13	12	9	5.66667e+09
	12	1e-06	3	2	3	1.33333e+09
	14	1e-05	28	25	32	1.41667e+09
	17	1e-05	19	25	26	1.16667e+09
	20	1e-06	5	2	2	1.5e+09
C	1	1e-05	6	2	2	1.66667e+08
	2	1e-05	2	3	5	1.66667e+08
	3	1e-06	9	7	8	4e+09
	4	1e-06	12	9	10	5.16667e+09
	5	1e-06	6	4	8	3e+09
	6	1e-06	9	11	11	5.16667e+09
	7	1e-06	2	4	7	2.16667e+09
	10	1e-06	16	15	17	8e+09
	12	1e-05	13	15	8	6e+08
	14	1e-05	20	19	15	9e+08
	17	1e-05	32	21	23	1.26667e+09
	20	1e-05	12	9	10	5.16667e+08
F016
A	1	1e-06	5	2	7	2.33333e+09
	2	1e-06	3	4	2	1500000000
	3	1e-06	2	3	3	1.33333e+09
	4	1e-06	13	19	17	8.16667e+09
	5	1e-06	11	8	7	4.33333e+09
	6	1e-05	18	15	20	8.83333e+08
	7	1e-06	4	3	7	2.33333e+09
	10	1e-05	6	16	8	5e+08
	12	1e-06	4	6	3	2.16667e+09
	14	1e-05	14	19	15	8e+08
	17	1e-05	19	18	10	7.83333e+08
	20	1e-05	7	6	6	3.16667e+08
B	1	0	0	0	0	#DIV/0!
	2	1e-05	20	13	17	8.33333e+08
	3	1e-06	13	18	11	7e+09
	4	1e-06	16	15	20	8.5e+09
	5	1e-06	10	7	17	5.66667e+09
	6	1e-06	13	12	8	5.5e+09
	7	1e-06	6	11	10	4.5e+09
	10	1e-06	9	16	14	6.5e+09
	12	1e-05	8	11	13	5.33333e+08
	14	0.0001	19	20	21	100000000
	17	1e-05	3	4	5	2e+08
	20	1e-05	3	4	5	2e+08
C	1	1e-05	11	13	5	4.83333e+08
	2	1e-06	10	10	11	5.16667e+09
	3	1e-06	12	5	8	4.16667e+09
	4	1e-07	8	16	17	6.83333e+10
	5	1e-07	11	11	9	5.16667e+10
	6	1e-07	3	5	7	25000000000
	7	1e-06	6	6	5	2.83333e+09
	10	1e-06	16	11	18	7.5e+09
	12	1e-06	4	5	3	2e+09
	14	0.0001	12	14	16	70000000
	17	1e-05	1	4	2	1.16667e+08
	20	1e-05	1	7	6	2.33333e+08
