# Supplementary material for: Multidrug-resistant E. coli encoding high genetic diversity in carbohydrate metabolism genes displace commensal E. coli from the intestinal tract
Source: PLoS Biol. 2023 Oct 17;21(10):e3002329. doi: 10.1371/journal.pbio.3002329 (PMC10581457; doi:10.1371/journal.pbio.3002329)
Supplement: S7 Data — Data used to produce S4 Fig. (XLSX) [file pbio.3002329.s030.xlsx]

## Sheet: Naming
	Pre colonised mice challenged with second strain
	G1	822-E8 vs. PBS		Mice A to E
	G2	822-E8 vs. F084		Mice A to E
	G3	F016 vs. 822-E8		Mice A to E
	G4	822-E8 vs. F016		Mice A to E
	Co-inoculated mice
	G5	822-E8 and F084		Mice A to E
	G6	822-E8 and F016		Mice A to E
	G7	F084 and F016		Mice A to E
	Germ free control mice
	F			Mice 1 to 4
	M			Mice 1 to 3

## Sheet: ColonScoring
FileName	Infiltrate	Epithelial Changes	Mucosal architecture
F084A_Colon_2A.tif	1	1	1
G7E_Colon_1C.tif	1	1	1
F016C_Colon_1B.tif	1	1	1
822E8B_Colon_1A.tif	1	1	1
G5D_Colon_1C.tif	1	1	1
822E8C_Colon_1B.tif	1	1	1
G1A_Colon_1B.tif	1	1	1
822-E8B_Colon_2B.tif	1	1	1
G6E_Colon_1C.tif	1	1	1
F016A_Colon_2A.tif	1	1	1
M1_Colon_C.tif	1	1	1
822E8C_Colon_2B.tif	1	1	1
G2D_Colon_1C.tif	1	1	1
G3D_Colon_1B.tif	1	1	1
G2B_Colon_1C.tif	1	1	1
F016B_Colon_1A.tif	1	1	1
G6A_Colon_1A.tif	1	1	1
G3B_Colon_1B.tif	1	1	1
G2B_Colon_1B.tif	1	1	1
G1A_Colon_1C.tif	1	1	1
F016C_Colon_1C.tif	1	1	1
G5A_Colon_1B.tif	1	1	1
G4B_Colon_1B.tif	1	1	1
G7C_Colon_1C.tif	1	1	1
822E8A_Colon_2A.tif	2	1	1
G2C_Colon_1A.tif	1	1	1
G1A_Colon_1A.tif	1	1	1
G7E_Colon_1A.tif	1	1	1
G2D_Colon_1A.tif	1	1	1
G5D_Colon_1A.tif	1	1	1
M2_Colon_B.tif	1	1	1
G7B_Colon_1C.tif	2	1	1
G3C_Colon_1B.tif	1	1	1
G1D_Colon_1B.tif	1	1	1
G1B_Colon_1A.tif	1	1	1
G5B_Colon_1B.tif	1	1	1
M2_Colon_C.tif	1	1	1
F3_Colon_B.tif	1	1	1
G2D_Colon_1B.tif	1	1	1
F084B_Colon_1C.tif	1	1	1
G3D_Colon_1A.tif	1	1	1
F2_Colon_B.tif	2	1	1
G6D_Colon_1B.tif	1	1	1
F084A_Colon_2B.tif	1	1	1
G6A_Colon_1C.tif	1	1	1
F016A_Colon_1A.tif	1	1	1
822E8C_Colon_1C.tif	1	1	1
G4A_Colon_1A.tif	1	1	1
822E8C_Colon_2C.tif	1	1	1
G5B_Colon_1C.tif	1	1	1
822E8C_Colon_1A.tif	1	1	1
F084A_Colon_1C.tif	1	1	1
F084A_Colon_2C.tif	1	1	1
G1C_Colon_1B.tif	1	1	1
F084B_Colon_1A.tif	1	1	1
F1_Colon_B.tif	1	1	1
G1E_Colon_1A.tif	1	1	1
G3C_Colon_1A.tif	1	1	1
F084A_Colon_1B.tif	1	1	1
822E8B_Colon_1C.tif	1	1	1
G7E_Colon_1B.tif	1	1	1
G7C_Colon_1A.tif	1	1	2
G6E_Colon_1B.tif	1	1	1
G1C_Colon_1C.tif	1	2	1
G6B_Colon_1B.tif	1	1	1
F084B_Colon_2C.tif	1	1	1
F016B_Colon_1C.tif	1	1	1
G3A_Colon_1C.tif	1	1	1
G4A_Colon_1C.tif	1	1	1
F084C_Colon_1A.tif	1	1	1
G2C_Colon_1C.tif	1	1	1
822E8C_Colon_2A.tif	1	1	1
G7B_Colon_1B.tif	1	1	1
G1E_Colon_1C.tif	1	1	1
G3D_Colon_1C.tif	1	1	1
F1_Colon_A.tif	1	2	1
F016A_Colon_1B.tif	1	1	1
G2E_Colon_1C.tif	1	1	1
G4C_Colon_1B.tif	1	1	1
G4C_Colon_1A.tif	1	1	1
F084C_Colon_2A.tif	1	1	1
F3_Colon_A.tif	1	1	1
G1C_Colon_1A.tif	1	1	1
G6E_Colon_1A.tif	1	1	1
F2_Colon_C.tif	2	1	1
G3A_Colon_1A.tif	1	1	1
G6D_Colon_1A.tif	1	1	1
G6B_Colon_1A.tif	1	1	1
G1E_Colon_1B.tif	1	1	1
822E8A_Colon_1C.tif	1	1	1
G2A_Colon_1C.tif	1	1	1
G7C_Colon_1B.tif	1	1	1
G5C_Colon_1B.tif	1	1	1
G3C_Colon_1C.tif	1	1	1
F016C_Colon_1A.tif	1	1	1
F4_Colon_C.tif	1	1	1
F084C_Colon_2B.tif	1	1	1
G4E_Colon_2B.tif	2	1	1
G7D_Colon_1B.tif	2	1	1
G1D_Colon_1A.tif	1	1	1
G1B_Colon_1B.tif	1	1	1
F084B_Colon_2B.tif	1	1	1
G1D_Colon_1C.tif	1	1	1
G2A_Colon_1B.tif	1	2	1
G6D_Colon_1C.tif	1	1	1
822E8B_Colon_1B.tif	1	1	1
822E8A_Colon_1D.tif	1	1	1
F084B_Colon_1B.tif	1	1	1
F016A_Colon_1C.tif	2	1	1
F016B_Colon_2C.tif	2	1	1
F084B_Colon_2A.tif	1	1	1
G4E_Colon_2C.tif	1	1	1
F2_Colon_A.tif	1	1	1
M1_Colon_B.tif	1	1	2
G2B_Colon_1A.tif	1	1	1
F084C_Colon_1C.tif	1	1	1
822E8B_Colon_2A.tif	1	1	1
F084C_Colon_1B.tif	1	1	1
G3A_Colon_1B.tif	1	1	1
G5D_Colon_1B.tif	1	1	1
F1_Colon_C.tif	1	1	1
G2E_Colon_1A.tif	1	1	1
G2E_Colon_1B.tif	1	1	1
M1_Colon_A.tif	1	1	1
G4E_Colon_2A.tif	1	1	1
F016B_Colon_2B.tif	1	1	1
F016A_Colon_2B.tif	1	1	1
G6A_Colon_1B.tif	1	1	1
G4B_Colon_1C.tif	1	1	1
F016B_Colon_1B.tif	1	1	1
822E8A_Colon_1B.tif	1	1	1
F084C_Colon_2C.tif	1	1	1
G4B_Colon_1A.tif	2	1	1
G2A_Colon_1A.tif	1	1	1
M2_Colon_A.tif	1	1	1
G5A_Colon_1C.tif	1	2	1
G3B_Colon_1A.tif	1	1	1
822E8A_Colon_2C.tif	2	1	1
F3_Colon_C.tif	1	1	1
822E8A_Colon_2B.tif	1	1	1
G1B_Colon_1C.tif	1	2	1
F016B_Colon_2A.tif	1	1	1
G3B_Colon_1C.tif	1	1	1
G6B_Colon_1C.tif	1	1	1
G5A_Colon_1A.tif	1	1	1
G5C_Colon_1A.tif	1	1	1
M3_Colon_B.tif	1	1	1
G2C_Colon_1B.tif	1	1	1
G7B_Colon_1A.tif	1	1	1
G4A_Colon_1B.tif	1	1	1
G5E_Colon_1A.tif	1	1	1
G5E_Colon_1B.tif	1	1	1
G7D_Colon_1C.tif	1	1	1
822E8A_Colon_2D.tif	1	1	1
G5E_Colon_1C.tif	1	1	1
F4_Colon_B.tif	1	1	1
G5C_Colon_1C.tif	1	1	1
F4_Colon_A.tif	1	1	1
G4C_Colon_1C.tif	1	1	1
G5B_Colon_1A.tif	1	1	1
G7D_Colon_1A.tif	1	1	1
M3_Colon_C.tif	1	1	1
822E8A_Colon_1A.tif	2	1	1
M3_Colon_A.tif	1	1	1
F016A_Colon_2C.tif	1	1	1
F084A_Colon_1A.tif	1	1	1

## Sheet: SIScoring
FileName	Infiltrate	Epithelial Changes	Mucosal architecture
F1_Ileum_A.tif	1	1	1
F1_Ileum_B.tif	1	1	1
F1_Ileum_C.tif	1	1	1
F2_Ileum_A.tif	1	1	1
F2_Ileum_B.tif	1	1	1
F2_Ileum_C.tif	1	1	1
F3_Ileum_A.tif	1	1	1
F3_Ileum_B.tif	1	1	1
F3_Ileum_C.tif	1	1	1
F4_Ileum_A.tif	1	1	1
F4_Ileum_B.tif	2	1	1
F4_Ileum_C.tif	1	1	1
G1A_SI_1A.tif	1	1	1
G1A_SI_1B.tif	1	1	1
G1A_SI_1C.tif	1	1	1
G1B_SI_2A.tif	1	1	1
G1B_SI_2B.tif	1	1	1
G1B_SI_2C.tif	1	1	1
G1C_SI_1A.tif	1	1	1
G1C_SI_1B.tif	1	1	1
G1C_SI_1C.tif	1	1	1
G1E_SI_1A.tif	1	2	1
G1E_SI_1B.tif	1	1	1
G1E_SI_1C.tif	1	1	1
G2A_SI_1A.tif	1	2	1
G2A_SI_1B.tif	1	1	1
G2A_SI_1C.tif	1	1	1
G2B_SI_1A.tif	1	1	1
G2B_SI_1B.tif	1	1	1
G2B_SI_1C.tif	1	1	1
G2C_SI_1A.tif	1	1	1
G2C_SI_1B.tif	1	1	1
G2C_SI_1C.tif	1	1	1
G2D_SI_1A.tif	1	1	1
G2D_SI_1B.tif	2	1	1
G2D_SI_1C.tif	1	1	1
G2E_SI_1A.tif	1	1	1
G2E_SI_1B.tif	1	2	1
G2E_SI_1C.tif	1	2	1
G3A_SI_1A.tif	1	1	1
G3A_SI_1B.tif	1	1	2
G3A_SI_1C.tif	1	1	2
G3B_SI_1A.tif	1	1	1
G3B_SI_1B.tif	1	1	1
G3B_SI_1C.tif	1	1	2
G3C_SI_1A.tif	1	1	1
G3C_SI_1B.tif	1	2	1
G3C_SI_1C.tif	2	1	1
G3D_SI_1A.tif	1	1	1
G3D_SI_1B.tif	1	1	1
G3D_SI_1C.tif	1	1	1
G4A_SI_1A.tif	1	1	1
G4A_SI_1B.tif	2	1	1
G4A_SI_1C.tif	2	1	1
G4B_SI_1A.tif	1	2	1
G4B_SI_1B.tif	1	1	1
G4B_SI_1C.tif	1	1	1
G4C_SI_1A.tif	1	1	1
G4C_SI_1B.tif	1	1	2
G4C_SI_1C.tif	1	1	1
G4E_SI_1A.tif	1	1	1
G4E_SI_1B.tif	1	1	1
G4E_SI_1C.tif	1	1	1
G5A_1A.tif	1	1	1
G5A_1B.tif	1	1	1
G5A_1C.tif	1	1	1
G5B_SI_1A.tif	1	1	1
G5B_SI_1B.tif	1	1	1
G5B_SI_1C.tif	1	1	1
G5C_SI_1A.tif	1	1	1
G5C_SI_1B.tif	1	1	1
G5C_SI_1C.tif	1	1	1
G5D_SI_1A.tif	1	1	1
G5D_SI_1B.tif	1	1	1
G5D_SI_1C.tif	1	1	1
G5E_SI_1A.tif	1	2	1
G5E_SI_1B.tif	1	1	1
G5E_SI_1C.tif	2	1	1
G6A_SI_1A.tif	1	1	1
G6A_SI_1B.tif	2	1	1
G6A_SI_1C.tif	1	1	1
G6B_SI_1A.tif	1	1	1
G6B_SI_1B.tif	1	1	1
G6B_SI_1C.tif	1	1	1
G6D_SI_2A.tif	1	1	1
G6D_SI_2B.tif	1	2	1
G6D_SI_2C.tif	1	2	1
G6E_SI_1A.tif	1	1	1
G6E_SI_1B.tif	1	1	1
G6E_SI_1C.tif	1	1	1
G7A_SI_1A.tif	1	1	1
G7A_SI_1B.tif	1	1	1
G7A_SI_1C.tif	1	1	1
G7B_SI_1A.tif	1	1	1
G7B_SI_1B.tif	1	1	1
G7B_SI_1C.tif	1	1	1
G7C_SI_1A.tif	1	1	1
G7C_SI_1B.tif	1	1	1
G7C_SI_1C.tif	1	1	1
G7D_SI_1A.tif	1	1	1
G7D_SI_1B.tif	1	2	1
G7D_SI_1C.tif	1	1	1
M1_Ileum_A.tif	1	1	1
M1_Ileum_B.tif	1	2	1
M1_Ileum_C.tif	1	1	1
M2_Ileum_A.tif	1	1	1
M2_Ileum_B.tif	1	1	1
M2_Ileum_C.tif	1	1	1
M3_Ileum_A.tif	1	1	1
M3_Ileum_B.tif	1	1	1
M3_Ileum_C.tif	1	1	1
822E8A_SI_1A.tif	1	1	1
822E8A_SI_1B.tif	1	1	1
822E8A_SI_1C.tif	1	1	1
822E8A_SI_1D.tif	1	1	1
822E8A_SI_1E.tif	1	1	1
822E8A_SI_2A.tif	1	1	1
822E8A_SI_2B.tif	1	1	1
822E8A_SI_2C.tif	1	1	1
822E8A_SI_2D.tif	1	1	1
822E8A_SI_2E.tif	1	1	1
822E8B_SI_1A.tif	1	1	1
822E8B_SI_1B.tif	2	1	1
822E8B_SI_1C.tif	1	1	1
822E8B_SI_1D.tif	1	1	1
822E8B_SI_2A.tif	1	1	1
822E8B_SI_2B.tif	1	1	1
822E8B_SI_2C.tif	1	2	1
822E8B_SI_2D.tif	1	2	1
822E8C_SI_1A.tif	1	1	1
822E8C_SI_1B.tif	1	1	1
822E8C_SI_1C.tif	1	1	1
822E8C_SI_1D.tif	1	2	1
822E8C_SI_2A.tif	1	1	1
822E8C_SI_2B.tif	1	2	1
822E8C_SI_2C.tif	1	1	1
822E8C_SI_2D.tif	1	1	1
F084B_SI_A.tif	1	2	1
F084B_SI_B.tif	2	1	1
F084B_SI_C.tif	1	1	1
F084B_SI_D.tif	1	2	1
F084C_SI_1A.tif	1	1	1
F084C_SI_1B.tif	1	1	1
F084C_SI_1C.tif	1	1	1
F084C_SI_1D.tif	1	1	1
F084C_SI_2A.tif	1	1	1
F084C_SI_2B.tif	1	1	1
F084C_SI_2C.tif	2	1	1
F084C_SI_2D.tif	1	1	1
F016A_SI_1A.tif	1	1	1
F016A_SI_1B.tif	1	1	1
F016A_SI_1C.tif	1	1	1
F016A_SI_1D.tif	1	1	1
F016A_SI_2A.tif	1	1	1
F016A_SI_2B.tif	2	1	1
F016A_SI_2C.tif	1	1	1
F016A_SI_2D.tif	1	1	1
F016B_SI_1A.tif	1	1	1
F016B_SI_1B.tif	1	1	1
F016B_SI_1C.tif	1	1	1
F016B_SI_1D.tif	1	1	1
F016B_SI_2A.tif	1	1	1
F016B_SI_2B.tif	1	1	1
F016B_SI_2C.tif	1	2	1
F016C_SI_1A.tif	2	1	1
F016C_SI_1B.tif	1	1	1
F016C_SI_1C.tif	1	1	1
F016C_SI_1D.tif	1	1	1
