# Supplementary material for: Multidrug-resistant E. coli encoding high genetic diversity in carbohydrate metabolism genes displace commensal E. coli from the intestinal tract
Source: PLoS Biol. 2023 Oct 17;21(10):e3002329. doi: 10.1371/journal.pbio.3002329 (PMC10581457; doi:10.1371/journal.pbio.3002329)
Supplement: S8 Data — Data used to produce S6 Fig. (XLSX) [file pbio.3002329.s031.xlsx]

## Sheet: SI
	822E8A SI	1	2	Av	Delta			822E8B SI	1	2	Av	Delta			822E8C SI	1	2	Av	Delta
	Pol2ra	22.6565	23.0099	22.8332				Pol2ra	22.9827	22.2229	22.6028				Pol2ra	22.6645	22.6805	22.6725
	TNFa	28.7656	29.0336	28.8996	-6.06639	0.0149223		TNFa	29.3919	28.6948	29.0434	-6.44055	0.0115134		TNFa	29.218	29.3474	29.2827	-6.61018	0.0102361
	IL6	33.3628	33.7577	33.5603	-10.727	0.000589984		IL6	33.7678	32.9781	33.3729	-10.7701	0.000572638		IL6	33.6674	33.2616	33.4645	-10.792	0.000564011
	IL1b	28.0928	28.7504	28.4216	-5.58834	0.0207846		IL1b	28.3914	28.128	28.2597	-5.65686	0.0198206		IL1b	27.9732	27.9724	27.9728	-5.30032	0.0253773
	IL1a	29.0522	28.9203	28.9863	-6.15302	0.0140526		IL1a	29.7922	29.3647	29.5784	-6.97561	0.0079457		IL1a	29.142	29.0917	29.1168	-6.4443	0.0114835
	IL17	34.3462	34.6473	34.4968	-11.6635	0.000308266		IL17	34.9639	35.0388	35.0013	-12.3985	0.000185218		IL17	34.8093	34.3546	34.5819	-11.9094	0.000259957
	IL33	25.8272	25.8565	25.8419	-3.00863	0.124255		IL33	26.8497	26.3281	26.5889	-3.98606	0.0631067		IL33	25.0948	25.0897	25.0922	-2.41973	0.186892
	IL23a	31.9497	31.9205	31.9351	-9.10183	0.00182003		IL23a	32.2171	32.0029	32.11	-9.50715	0.00137424		IL23a	31.9961	31.8616	31.9289	-9.25634	0.00163518
	TGFb	25.9955	26.0668	26.0311	-3.19788	0.108979		TGFb	25.9068	25.245	25.5759	-2.97306	0.127356		TGFb	25.7201	25.6983	25.7092	-3.03666	0.121863
	IL10	31.9313	31.5196	31.7254	-8.89221	0.00210464		IL10	32.0952	31.642	31.8686	-9.2658	0.00162449		IL10	31.5686	31.4169	31.4927	-8.82024	0.0022123
	CXCL1	30.9928	30.9703	30.9815	-8.14829	0.00352468		CXCL1	31.0188	30.8034	30.9111	-8.3083	0.00315466		CXCL1	30.5849	30.6449	30.6149	-7.94238	0.00406541
	S100A8	33.0486	33.5205	33.2845	-10.4513	0.000714244		S100A8	34.4719	34.1019	34.2869	-11.684	0.000303914		S100A8	34.1148	33.9551	34.0349	-11.3624	0.000379812
	F084A SI	1	2	Av	Delta			F084B SI	1	2	Av	Delta			F084C SI	1	2	Av	Delta
	Pol2ra	22.3853	22.1608	22.2731				Pol2ra	22.159	22.0909	22.125				Pol2ra	22.3585	22.1819	22.2702
	TNFa	28.2695	28.3833	28.3264	-6.05335	0.0150578		TNFa	28.7971	28.6628	28.7299	-6.60497	0.0102732		TNFa	28.7	28.8115	28.7557	-6.48551	0.01116
	IL6	32.9982	32.9388	32.9685	-10.6955	0.00060303		IL6	33.4681	33.4273	33.4477	-11.3227	0.000390411		IL6	33.3379	33.0766	33.2073	-11.0823	0.000461208
	IL1b	28.0338	28.1441	28.0889	-5.81587	0.0177521		IL1b	27.8114	27.9439	27.8776	-5.75266	0.0185472		IL1b	28.7521	28.9619	28.857	-6.73201	0.00940725
	IL1a	29.7178	29.7022	29.71	-7.43697	0.00577096		IL1a	29.1935	29.4511	29.3223	-7.19732	0.00681384		IL1a	29.7888	29.3583	29.5735	-7.44857	0.00572474
	IL17	35.346	35.1441	35.2451	-12.972	0.000124461		IL17	34.7462	34.2635	34.5049	-12.3799	0.000187619		IL17	37.0099	35.4388	36.2243	-14.0994	5.69724e-05
	IL33	26.4151	26.2803	26.3477	-4.07466	0.0593479		IL33	26.4541	26.4248	26.4394	-4.31444	0.0502603		IL33	26.1227	25.2238	25.6732	-3.54828	0.0854792
	IL23a	31.9665	31.956	31.9613	-9.68821	0.00121215		IL23a	31.7602	31.8227	31.7914	-9.66648	0.00123055		IL23a	30.8667	31.3083	31.0875	-8.96255	0.00200449
	TGFb	25.3067	25.2466	25.2766	-3.00355	0.124693		TGFb	25.3902	25.4758	25.433	-3.30805	0.100967		TGFb	25.5894	25.518	25.5537	-3.42873	0.0928644
	IL10	31.8144	31.6898	31.7521	-9.47903	0.00140129		IL10	32.1466	32.0428	32.0947	-9.96975	0.000997255		IL10	31.7694	32.0009	31.8851	-9.76018	0.00115317
	CXCL1	30.5397	30.5066	30.5231	-8.25006	0.00328462		CXCL1	30.2141	30.1325	30.1733	-8.04836	0.00377748		CXCL1	32.224	30.9805	31.6023	-9.47729	0.00140298
	S100A8	33.5759	33.619	33.5975	-11.3244	0.000389948		S100A8	34.2608	34.2917	34.2763	-12.1513	0.000219835		S100A8	33.4646	32.9709	33.2178	-11.0928	0.000457862
	F016A SI	1	2	Av	Delta			F016B SI	1	2	Av	Delta			F016C SI	1	2	Av	Delta
	Pol2ra	22.3453	21.9801	22.1627				Pol2ra	22.5992	22.5689	22.584				Pol2ra			#DIV/0!
	TNFa	28.1527	27.7283	27.9405	-5.77781	0.0182267		TNFa	29.2975	29.215	29.2563	-6.67222	0.00980533		TNFa			#DIV/0!	#DIV/0!	#DIV/0!
	IL6	33.2974	33.4382	33.3678	-11.2051	0.000423564		IL6	33.3075	33.1535	33.2305	-10.6464	0.000623883		IL6			#DIV/0!	#DIV/0!	#DIV/0!
	IL1b	28.0757	27.9451	28.0104	-5.8477	0.0173647		IL1b	28.5213	28.7898	28.6555	-6.07151	0.0148694		IL1b			#DIV/0!	#DIV/0!	#DIV/0!
	IL1a	29.7659	29.1481	29.457	-7.29433	0.00637073		IL1a	30.2893	30.3332	30.3112	-7.7272	0.00471935		IL1a			#DIV/0!	#DIV/0!	#DIV/0!
	IL17	35.4774	35.5004	35.4889	-13.3262	9.73679e-05		IL17	34.9221	34.8147	34.8684	-12.2844	0.000200463		IL17			#DIV/0!	#DIV/0!	#DIV/0!
	IL33	26.3349	26.1302	26.2325	-4.06984	0.0595466		IL33	26.6851	26.2616	26.4733	-3.88931	0.067484		IL33			#DIV/0!	#DIV/0!	#DIV/0!
	IL23a	32.2786	32.0516	32.1651	-10.0024	0.000974928		IL23a	32.297	32.258	32.2775	-9.69346	0.00120775		IL23a			#DIV/0!	#DIV/0!	#DIV/0!
	TGFb	25.7803	25.2294	25.5049	-3.34219	0.0986053		TGFb	25.755	25.8975	25.8262	-3.24219	0.105683		TGFb			#DIV/0!	#DIV/0!	#DIV/0!
	IL10	32.1969	31.7188	31.9579	-9.79518	0.00112553		IL10	31.99	32.0373	32.0136	-9.42961	0.00145012		IL10			#DIV/0!	#DIV/0!	#DIV/0!
	CXCL1	30.9359	30.3362	30.6361	-8.47337	0.0028136		CXCL1	31.1119	31.1415	31.1267	-8.54263	0.0026817		CXCL1			#DIV/0!	#DIV/0!	#DIV/0!
	S100A8	33.98	33.9814	33.9807	-11.818	0.000276959		S100A8	34.9542	34.9992	34.9767	-12.3927	0.000185969		S100A8			#DIV/0!	#DIV/0!	#DIV/0!

## Sheet: Caecum
	822E8A Caecum	1	2	Av	Delta			822E8B Caecum	1	2	Av	Delta			822E8C Caecum	1	2	Av	Delta
	Pol2ra	22.3452	22.6945	22.5199				Pol2ra	22.871	22.2881	22.5796				Pol2ra	22.4273	22.9418	22.6845
	TNFa	27.7243	27.7173	27.7208	-5.20094	0.0271869		TNFa	27.6054	27.6396	27.6225	-5.04293	0.0303337		TNFa	30.1339	30.1664	30.1502	-7.46561	0.00565752
	IL6	30.5823	31.0041	30.7932	-8.27334	0.00323204		IL6	31.4144	30.8787	31.1465	-8.56697	0.00263684		IL6	31.6665	31.9676	31.8171	-9.13253	0.0017817
	IL1b	27.3518	27.438	27.3949	-4.87502	0.0340778		IL1b	27.9162	27.4661	27.6911	-5.11158	0.0289242		IL1b	28.9953	29.271	29.1332	-6.44862	0.0114491
	IL1a	30.8224	30.4502	30.6363	-8.11645	0.00360334		IL1a	30.9945	30.9376	30.966	-8.38649	0.00298823		IL1a	33.3111	33.5154	33.4133	-10.7287	0.000589292
	IL17	34.879	34.2402	34.5596	-12.0397	0.000237508		IL17	34.845	34.8449	34.845	-12.2654	0.000203117		IL17	38.0009	38.7669	38.3839	-15.6993	1.87943e-05
	IL33	26.6922	25.6543	26.1732	-3.65338	0.0794738		IL33	26.8261	26.3332	26.5796	-4.00008	0.0624965		IL33	26.2006	27.0118	26.6062	-3.92166	0.0659878
	IL23a	31.2648	30.5039	30.8844	-8.36448	0.00303417		IL23a	28.391	27.9945	28.1928	-5.61324	0.020429		IL23a	29.5923	29.9444	29.7684	-7.08382	0.00737152
	TGFb	25.6718	25.0432	25.3575	-2.83766	0.139888		TGFb	25.7743	25.2461	25.5102	-2.93064	0.131156		TGFb	26.7481	27.0201	26.8841	-4.1996	0.0544245
	IL10	32.23	31.0996	31.6648	-9.14494	0.00176644		IL10	32.1042	31.5708	31.8375	-9.25795	0.00163335		IL10	33.347	33.2889	33.3179	-10.6334	0.000629545
	CXCL1	30.4295	30.3981	30.4138	-7.89392	0.00420429		CXCL1	30.4878	30.1997	30.3438	-7.7642	0.00459985		CXCL1	32.1277	32.6926	32.4102	-9.72565	0.00118111
	S100A8	32.2735	32.2435	32.2585	-9.73861	0.00117054		S100A8	33.05	32.9547	33.0023	-10.4228	0.000728513		S100A8	36.7189	37.2555	36.9872	-14.3026	4.94858e-05
	F084A Caecum	1	2	Av	Delta			F084B Caecum	1	2	Av	Delta			F084C Caecum	1	2	Av	Delta
	Pol2ra	22.6789	22.1125	22.3957				Pol2ra	22.3721	22.3323	22.3522				Pol2ra	23.1122	23.263	23.1876
	TNFa	29.6621	28.987	29.3245	-6.92886	0.0082074		TNFa	27.4724	27.2053	27.3388	-4.9866	0.0315417		TNFa	30.3482	29.9249	30.1365	-6.94892	0.00809406
	IL6	31.203	31.4987	31.3508	-8.95519	0.00201474		IL6	30.9046	30.1705	30.5376	-8.18532	0.00343537		IL6	32.6185	32.5576	32.5881	-10.2358	0.000829296
	IL1b	29.0752	29.2456	29.1604	-6.76474	0.00919627		IL1b	26.7887	26.1871	26.4879	-4.1357	0.0568894		IL1b	29.8463	29.2456	29.546	-7.19373	0.00683082
	IL1a	32.2628	32.8295	32.5461	-10.1505	0.000879844		IL1a	30.486	30.0893	30.2876	-7.93542	0.00408508		IL1a	33.4894	33.37	33.4297	-11.0774	0.000462761
	IL17	37.1602	37.4927	37.3264	-14.9308	3.20177e-05		IL17	33.4245	33.1724	33.2985	-10.9462	0.000506819		IL17	36.651	37.1076	36.8793	-14.5271	4.2356e-05
	IL33	26.1768	26.4416	26.3092	-3.91354	0.0663603		IL33	27.1998	26.4789	26.8394	-4.48713	0.0445901		IL33	26.7346	26.6061	26.6703	-4.31811	0.0501324
	IL23a	31.1247	31.3625	31.2436	-8.84794	0.00217022		IL23a	31.6649	30.99	31.3275	-8.97526	0.00198691		IL23a	30.1703	30.7925	30.4814	-8.12917	0.0035717
	TGFb	26.3231	26.1888	26.2559	-3.86029	0.0688551		TGFb	24.658	24.5398	24.5989	-2.24664	0.210715		TGFb	26.1853	26.3095	26.2474	-3.89515	0.0672112
	IL10	32.1685	32.1316	32.1501	-9.75443	0.00115777		IL10	31.3589	30.6034	30.9811	-8.6289	0.00252606		IL10	31.7623	32.3037	32.033	-9.68079	0.0012184
	CXCL1	31.5198	31.9113	31.7156	-9.31992	0.00156468		CXCL1	29.1027	28.8585	28.9806	-6.62839	0.0101078		CXCL1	32.4823	32.6509	32.5666	-10.2144	0.000841719
	S100A8	34.1482	33.9707	34.0595	-11.6638	0.000308203		S100A8	31.7221	31.1025	31.4123	-9.06003	0.00187352		S100A8	34.7136	34.9302	34.8219	-12.4697	0.000176299
	F016A Caecum	1	2	Av	Delta			F016B Caecum	1	2	Av	Delta			F016C Caecum	1	2	Av	Delta
	Pol2ra	23.2056	22.5514	22.8785				Pol2ra	22.8758	22.9212	22.8985				Pol2ra	23.1709	22.4696	22.8202
	TNFa	27.3654	26.5027	26.934	-4.05553	0.06014		TNFa	28.9259	28.9775	28.9517	-6.0532	0.0150593		TNFa	28.3201	28.3978	28.3589	-5.53869	0.0215124
	IL6	30.9103	30.4878	30.699	-7.82055	0.00442364		IL6	30.9481	31.011	30.9796	-8.08106	0.00369282		IL6	31.434	31.1355	31.2848	-8.46454	0.00283087
	IL1b	25.8589	25.1956	25.5272	-2.64875	0.159458		IL1b	28.0341	27.3868	27.7105	-4.81194	0.035601		IL1b	27.3619	27.4198	27.3909	-4.57062	0.042083
	IL1a	29.4857	28.9175	29.2016	-6.3231	0.0124898		IL1a	32.2472	32.6292	32.4382	-9.53968	0.0013436		IL1a	31.3151	31.0985	31.2068	-8.38657	0.00298807
	IL17	32.1234	31.8632	31.9933	-9.11483	0.0018037		IL17	35.3329	33.7301	34.5315	-11.633	0.00031486		IL17	33.6119	33.3527	33.4823	-10.6621	0.00061716
	IL33	26.046	25.483	25.7645	-2.88601	0.135277		IL33	26.6399	26.3568	26.4983	-3.59982	0.0824795		IL33	26.71	26.4322	26.5711	-3.75086	0.074281
	IL23a	32.1824	32.2146	32.1985	-9.31997	0.00156462		IL23a	33.2865	33.1108	33.1987	-10.3002	0.000793124		IL23a	30.843	30.3061	30.5746	-7.75433	0.00463142
	TGFb	24.5499	24.7857	24.6678	-1.78929	0.289314		TGFb	25.8087	25.9331	25.8709	-2.97243	0.127412		TGFb	26.1055	25.0141	25.5598	-2.73957	0.14973
	IL10	30.3167	29.8388	30.0777	-7.19921	0.00680489		IL10	31.6574	31.4414	31.5494	-8.65087	0.00248788		IL10	32.2037	31.7412	31.9724	-9.15218	0.00175759
	CXCL1	28.2673	27.9346	28.1009	-5.22242	0.0267852		CXCL1	30.9701	30.8746	30.9223	-8.02382	0.00384229		CXCL1	30.272	29.921	30.0965	-7.27627	0.00645095
	S100A8	29.5434	29.7844	29.6639	-6.78541	0.00906544		S100A8	34.16	33.9447	34.0523	-11.1538	0.000438897		S100A8	32.4671	32.0715	32.2693	-9.44909	0.00143068

## Sheet: Colon
	822E8A Colon	1	2	NRT		Av	Delta			822E8B Colon	1	2	NRT		Av	Delta			822E8C Colon	1	2	NRT		Av	Delta
	Pol2ra	22.335	22.3556	Undetermined		22.3453				Pol2ra	22.005	22.295	Undetermined		22.15				Pol2ra	22.7415	22.2379	Undetermined		22.4897
	TNFa	27.3505	27.4445	Undetermined		27.3975	-5.05224	0.0301387		TNFa	26.981	26.7158	Undetermined		26.8484	-4.69844	0.038515		TNFa	29.2251	29.2113	Undetermined		29.2182	-6.72847	0.00943035
	IL6	31.2718	31.107	36.8782		31.1894	-8.84406	0.00217607		IL6	30.484	30.4914	39.857		30.4877	-8.3377	0.00309102		IL6	32.9238	32.5125	43.6809		32.7181	-10.2284	0.000833553
	IL1b	29.6699	29.661	Undetermined		29.6655	-7.32015	0.00625771		IL1b	29	28.5073	Undetermined		28.7536	-6.60365	0.0102826		IL1b	29.0136	28.9583	Undetermined		28.986	-6.49626	0.0110772
	IL1a	31.9282	31.7847	Undetermined		31.8565	-9.51118	0.00137041		IL1a	31.47	31.5699	Undetermined		31.5199	-9.36995	0.00151134		IL1a	34.1928	33.8055	Undetermined		33.9991	-11.5094	0.000343019
	IL17	38.5699	37.2343	Undetermined		37.9021	-15.5568	2.07466e-05		IL17	36.809	37.2357	Undetermined		37.0224	-14.8724	3.33403e-05		IL17	36.9705	38.5	Undetermined		37.7352	-15.2455	2.57416e-05
	IL33	26.6803	26.6914	Undetermined		26.6859	-4.34056	0.0493585		IL33	26.856	26.2082	Undetermined		26.5321	-4.3821	0.0479575		IL33	25.9501	26.0097	Undetermined		25.9799	-3.4902	0.0889909
	IL23a	30.722	30.6966	34.8884		30.7093	-8.36399	0.00303522		IL23a	30.602	30.6828	36.7248		30.6424	-8.4924	0.00277672		IL23a	32.1127	31.7735	41.0168		31.9431	-9.45339	0.00142642
	TGFb	25.9307	25.9051	Undetermined		25.9179	-3.5726	0.0840504		TGFb	25.893	25.6413	Undetermined		25.7672	-3.61718	0.0814928		TGFb	25.8395	25.7842	Undetermined		25.8118	-3.32215	0.0999847
	IL10	32.2415	32.033	Undetermined		32.1372	-9.79191	0.00112808		IL10	32.487	32.2926	Undetermined		32.3898	-10.2398	0.000827002		IL10	32.6584	32.4361	Undetermined		32.5473	-10.0576	0.00093835
	CXCL1	29.1191	29.4773	Undetermined		29.2982	-6.95292	0.00807164		CXCL1	28.807	28.653	Undetermined		28.73	-6.57999	0.0104526		CXCL1	31.5295	31.8132	Undetermined		31.6714	-9.18168	0.00172202
	S100A8	33.603	32.9817	Undetermined		33.2924	-10.9471	0.000506534		S100A8	32.666	32.6501	Undetermined		32.6581	-10.5081	0.000686674		S100A8	34.2637	33.9062	Undetermined		34.0849	-11.5952	0.000323212
	F084A Colon	1	2	NRT		Av	Delta			F084B Colon	1	2	NRT		Av	Delta			F084C Colon	1	2	NRT		Av	Delta
	Pol2ra	22.7926	22.5039	Undetermined		22.6482				Pol2ra	23.0099	22.3933	Undetermined		22.7016				Pol2ra	22.2309	22.9862	Undetermined		22.6085
	TNFa	28.4136	29.2894	Undetermined		28.8515	-6.20329	0.0135714		TNFa	28.7997	28.2717	Undetermined		28.5357	-5.83415	0.0175285		TNFa	27.7568	28.0071	Undetermined		27.8819	-5.27338	0.0258556
	IL6	32.7793	33.1149	Undetermined		32.9471	-10.2989	0.000793839		IL6	32.8779	32.4314	43.999		32.6546	-9.95303	0.00100888		IL6	32.4591	32.8486	43.9986		32.6538	-9.95227	0.00100941
	IL1b	29.0961	29.3805	Undetermined		29.2383	-6.59007	0.0103798		IL1b	28.6647	28.4122	Undetermined		28.5385	-5.83689	0.0174952		IL1b	29.0105	28.9019	Undetermined		28.9562	-6.25462	0.013097
	IL1a	33.8476	34.3349	Undetermined		34.0913	-11.4431	0.000359163		IL1a	33.0578	32.9641	Undetermined		33.011	-10.3094	0.000788076		IL1a	32.1252	32.1631	Undetermined		32.1442	-9.44258	0.00143715
	IL17	37.0352	36.6459	Undetermined		36.8405	-14.1923	5.34184e-05		IL17	33.3866	33.3736	Undetermined		33.3801	-10.6785	0.000610169		IL17	35.995	37.2214	Undetermined		36.6082	-13.9066	6.51159e-05
	IL33	26.1311	26.313	Undetermined		26.222	-3.57382	0.0839794		IL33	25.5999	25.363	Undetermined		25.4815	-2.77987	0.145604		IL33	26.352	26.494	Undetermined		26.423	-3.72144	0.0758117
	IL23a	33.0352	32.7803	37.8563		32.9077	-10.2595	0.000815782		IL23a	32.3419	32.7867	40.7829		32.5643	-9.86275	0.00107403		IL23a	32.2882	32.2147	Undetermined		32.2515	-9.54988	0.00133414
	TGFb	25.7803	26.0427	Undetermined		25.9115	-3.26329	0.104148		TGFb	25.6913	25.6351	Undetermined		25.6632	-2.96165	0.128367		TGFb	25.5955	25.1549	Undetermined		25.3752	-2.67367	0.156727
	IL10	31.6016	32.3628	Undetermined		31.9822	-9.33397	0.00154951		IL10	31.4845	31.1879	Undetermined		31.3362	-8.63463	0.00251604		IL10	31.9203	32.6166	Undetermined		32.2685	-9.56688	0.00131851
	CXCL1	31.797	31.6352	Undetermined		31.7161	-9.06791	0.00186332		CXCL1	31.2562	30.7558	Undetermined		31.006	-8.30441	0.00316317		CXCL1	28.734	29.9385	Undetermined		29.3362	-6.63466	0.0100639
	S100A8	32.9711	33.3491	Undetermined		33.1601	-10.5119	0.000684858		S100A8	33.6306	33.8926	Undetermined		33.7616	-11.06	0.000468383		S100A8	32.6479	32.5662	Undetermined		32.6071	-9.90549	0.00104268
	F016A Colon	1	2	NRT		Av	Delta			F016B Colon	1	2	NRT		Av	Delta
	Pol2ra	22.9087	22.5485	Undetermined		22.7286				Pol2ra	23.4084	22.8204	Undetermined		23.1144
	TNFa	28.437	28.4331	Undetermined		28.4351	-5.70649	0.0191503		TNFa	29.6628	29.1505	Undetermined		29.4066	-6.29226	0.0127597
	IL6	33.2658	32.9509	44.9392		33.1083	-10.3797	0.000750561		IL6	33.5798	33.4646	Undetermined		33.5222	-10.4078	0.000736096
	IL1b	28.9793	29.189	Undetermined		29.0841	-6.35553	0.0122122		IL1b	30.5436	30.3069	Undetermined		30.4253	-7.31088	0.00629804
	IL1a	33.6008	33.42	Undetermined		33.5104	-10.7818	0.000568016		IL1a	34.692	34.8479	Undetermined		34.77	-11.6556	0.000309966
	IL17	36.522	36.9478	Undetermined		36.7349	-14.0063	6.07682e-05		IL17	37.6829	37.1779	Undetermined		37.4304	-14.316	4.90284e-05
	IL33	26.245	25.6179	Undetermined		25.9315	-3.20286	0.108603		IL33	26.6976	26.849	Undetermined		26.7733	-3.65895	0.0791675
	IL23a	33.2117	32.9677	39.3933		33.0897	-10.3611	0.000760308		IL23a	33.6203	33.7435	39.7038		33.6819	-10.5675	0.000658948
	TGFb	26.2325	26.203	Undetermined		26.2178	-3.48916	0.089055		TGFb	26.3414	26.0996	Undetermined		26.2205	-3.10613	0.116135
	IL10	32.3478	32.0864	Undetermined		32.2171	-9.4885	0.00139212		IL10	33.0259	32.5793	Undetermined		32.8026	-9.68826	0.00121212
	CXCL1	31.5942	31.1725	Undetermined		31.3834	-8.65478	0.00248114		CXCL1	32.3694	31.503	Undetermined		31.9362	-8.82183	0.00220986
	S100A8	34.0648	33.5666	Undetermined		33.8157	-11.0871	0.000459682		S100A8	33.9379	34.2428	Undetermined		34.0903	-10.9759	0.000496491
