# Supplementary material for: Multidrug-resistant E. coli encoding high genetic diversity in carbohydrate metabolism genes displace commensal E. coli from the intestinal tract
Source: PLoS Biol. 2023 Oct 17;21(10):e3002329. doi: 10.1371/journal.pbio.3002329 (PMC10581457; doi:10.1371/journal.pbio.3002329)
Supplement: S9 Data — Data used to produce S7 Fig. (XLSX) [file pbio.3002329.s032.xlsx]

## Sheet: SI
G5A-E	822-E8 and F084
G6A-E	822-E8 and F016
G7A-E	F084 and F016
G5A		1	2	NRT		Av	Delta
	Pol2ra	22.2601	21.2255	Undetermined		21.7428
	TNFa	29.0744	28.911	Undetermined		28.9927	-7.24992	0.00656988
	IL6	33.7497	32.5938	Undetermined		33.1718	-11.429	0.000362683
	IL1b	28.6492	28.1295	Undetermined		28.3893	-6.64652	0.00998154
	IL1a	29.6959	28.9788	Undetermined		29.3374	-7.59458	0.00517371
	IL17	35.2305	35.4229	Undetermined		35.3267	-13.5839	8.14397e-05
	IL33	26.3584	26.2439	Undetermined		26.3012	-4.55837	0.0424419
	IL23a	31.2567	31.1336	36.9039		31.1952	-9.45237	0.00142743
	TGFb	26.0504	25.6217	Undetermined		25.8361	-4.09329	0.0585863
	IL10	32.1581	32.0617	Undetermined		32.1099	-10.3671	0.000757143
	CXCL1	30.7782	31.0301	Undetermined		30.9041	-9.16132	0.0017465
	S100A8	32.6037	32.3789	Undetermined		32.4913	-10.7485	0.00058127
G5B		1	2	NRT		Av	Delta
	Pol2ra	22.2656	22.0599	Undetermined		22.1627
	TNFa	28.0732	27.9893	Undetermined		28.0313	-5.8685	0.0171161
	IL6	33.4432	32.8568	Undetermined		33.15	-10.9873	0.000492613
	IL1b	28.3733	27.9126	Undetermined		28.143	-5.9802	0.0158409
	IL1a	29.6168	29.3218	Undetermined		29.4693	-7.30655	0.00631699
	IL17	34.9159	34.3264	Undetermined		34.6212	-12.4584	0.000177683
	IL33	26.1726	25.9842	Undetermined		26.0784	-3.91564	0.0662635
	IL23a	31.9852	31.8291	36.731		31.9072	-9.74441	0.00116584
	TGFb	25.5926	24.6437	Undetermined		25.1182	-2.95545	0.12892
	IL10	32.3585	31.385	Undetermined		31.8718	-9.709	0.00119481
	CXCL1	30.7948	30.7351	Undetermined		30.7649	-8.60219	0.00257326
	S100A8	33.2397	33.2871	Undetermined		33.2634	-11.1006	0.000455379
G5C		1	2	NRT		Av	Delta
	Pol2ra	22.3329	21.6172	Undetermined		21.975
	TNFa	29.2428	28.8472	Undetermined		29.045	-7.06996	0.00744267
	IL6	33.1956	33.0232	Undetermined		33.1094	-11.1343	0.000444873
	IL1b	27.8516	28.4026	Undetermined		28.1271	-6.15206	0.0140619
	IL1a	29.3171	29.367	Undetermined		29.3421	-7.36701	0.00605774
	IL17	35.6878	34.8255	Undetermined		35.2567	-13.2816	0.000100423
	IL33	26.993	26.7945	Undetermined		26.8938	-4.91874	0.0330606
	IL23a	31.45	31.3949	36.8319		31.4225	-9.4474	0.00143235
	TGFb	26.1865	26.0618	Undetermined		26.1241	-4.14906	0.056365
	IL10	32.6891	32.6553	Undetermined		32.6722	-10.6972	0.000602328
	CXCL1	31.113	30.8547	Undetermined		30.9838	-9.00879	0.00194126
	S100A8	33.0917	33.1626	Undetermined		33.1271	-11.1521	0.000439428
G5D		1	2	NRT		Av	Delta
	Pol2ra	21.8124	21.8417	Undetermined		21.8271
	TNFa	29.5517	29.0538	Undetermined		29.3028	-7.47572	0.00561802
	IL6	32.7688	33.286	Undetermined		33.0274	-11.2003	0.000424972
	IL1b	28.0259	28.3865	Undetermined		28.2062	-6.37912	0.0120142
	IL1a	29.2735	28.524	Undetermined		28.8988	-7.0717	0.0074337
	IL17	34.3723	33.8073	Undetermined		34.0898	-12.2627	0.000203497
	IL33	26.1789	26.0267	Undetermined		26.1028	-4.27576	0.051626
	IL23a	31.9061	31.935	Undetermined		31.9205	-10.0935	0.000915304
	TGFb	25.4298	25.6155	Undetermined		25.5227	-3.6956	0.0771817
	IL10	32.3006	32.3752	Undetermined		32.3379	-10.5108	0.000685374
	CXCL1	30.597	31.1577	Undetermined		30.8774	-9.05031	0.00188619
	S100A8	33.105	33.0083	Undetermined		33.0566	-11.2296	0.000416445
G5E		1	2	NRT		Av	Delta
	Pol2ra	22.3218	22.5254	Undetermined		22.4236
	TNFa	28.7844	28.3795	Undetermined		28.582	-6.15835	0.0140008
	IL6	32.6603	32.4799	Undetermined		32.5701	-10.1465	0.000882277
	IL1b	27.3821	27.3913	Undetermined		27.3867	-4.9631	0.0320595
	IL1a	30.6196	30.5655	Undetermined		30.5925	-8.16894	0.00347459
	IL17	33.7431	33.7207	Undetermined		33.7319	-11.3083	0.000394326
	IL33	26.5387	26.378	Undetermined		26.4584	-4.03475	0.0610124
	IL23a	32.1104	32.1876	38.3472		32.149	-9.72538	0.00118133
	TGFb	25.6179	25.6844	42.839		25.6512	-3.22756	0.10676
	IL10	31.9289	31.9026	Undetermined		31.9157	-9.49213	0.00138862
	CXCL1	30.1894	30.3685	Undetermined		30.2789	-7.85534	0.00431825
	S100A8	32.7534	32.7083	Undetermined		32.7309	-10.3073	0.000789227
G6A		1	2	NRT		Av	Delta
	Pol2ra	22.098	21.9847	Undetermined		22.0413
	TNFa	28.5737	27.1662	Undetermined		27.8699	-5.82861	0.017596
	IL6	33.0069	32.942	Undetermined		32.9744	-10.9331	0.000511464
	IL1b	28.1724	27.2719	Undetermined		27.7222	-5.68085	0.0194937
	IL1a	29.7984	29.2854	Undetermined		29.5419	-7.50057	0.00552207
	IL17	34.0554	33.8531	Undetermined		33.9542	-11.9129	0.000259337
	IL33	26.7185	26.5822	Undetermined		26.6504	-4.60902	0.0409777
	IL23a	31.954	32.1177	39.4997		32.0358	-9.9945	0.000980289
	TGFb	25.5551	25.6569	Undetermined		25.606	-3.56466	0.0845146
	IL10	31.3583	31.0945	Undetermined		31.2264	-9.1851	0.00171795
	CXCL1	30.3156	30.1206	Undetermined		30.2181	-8.17675	0.00345584
	S100A8	32.7395	33.3367	Undetermined		33.0381	-10.9968	0.000489375
G6B		1	2	NRT		Av	Delta
	Pol2ra	22.7992	22.4218	Undetermined		22.6105
	TNFa	29.5318	29.0423	Undetermined		29.287	-6.6765	0.00977627
	IL6	33.7082	33.3171	Undetermined		33.5126	-10.9021	0.000522558
	IL1b	28.4136	28.1559	Undetermined		28.2847	-5.67422	0.0195835
	IL1a	29.832	29.6412	Undetermined		29.7366	-7.12605	0.0071589
	IL17	34.1804	33.4339	Undetermined		33.8071	-11.1966	0.000426076
	IL33	27.0385	26.8543	Undetermined		26.9464	-4.3359	0.0495182
	IL23a	32.5025	32.4655	Undetermined		32.484	-9.8735	0.00106606
	TGFb	26.3163	25.8543	Undetermined		26.0853	-3.47477	0.0899475
	IL10	32.8094	32.1363	Undetermined		32.4728	-9.86231	0.00107436
	CXCL1	30.5236	30.028	Undetermined		30.2758	-7.66529	0.00492626
	S100A8	33.7649	33.5843	Undetermined		33.6746	-11.0641	0.000467077
G6D		1	2	NRT		Av	Delta
	Pol2ra	22.4017	22.0966	Undetermined		22.2491
	TNFa	28.2106	28.6955	Undetermined		28.4531	-6.20393	0.0135654
	IL6	33.2597	32.8976	Undetermined		33.0787	-10.8295	0.000549523
	IL1b	29.2003	28.2515	Undetermined		28.7259	-6.4768	0.0112276
	IL1a	30.3286	29.9008	Undetermined		30.1147	-7.86556	0.00428775
	IL17	35.6129	35.095	Undetermined		35.354	-13.1048	0.000113515
	IL33	26.7264	26.2599	Undetermined		26.4931	-4.24402	0.0527744
	IL23a	32.5358	32.3689	Undetermined		32.4523	-10.2032	0.000848269
	TGFb	26.0036	25.9788	Undetermined		25.9912	-3.7421	0.0747338
	IL10	32.0331	31.8759	Undetermined		31.9545	-9.70537	0.00119782
	CXCL1	30.9936	31.4771	Undetermined		31.2354	-8.98625	0.00197183
	S100A8	34.4931	34.1605	Undetermined		34.3268	-12.0777	0.000231343
G6E		1	2	NRT		Av	Delta
	Pol2ra	23.3124	22.3178	Undetermined		22.8151
	TNFa	29.8024	29.5642	Undetermined		29.6833	-6.86816	0.00856007
	IL6	33.9196	33.4501	44.7213		33.6849	-10.8697	0.000534418
	IL1b	28.7243	28.809	Undetermined		28.7667	-5.95157	0.0161584
	IL1a	31.3218	31.3365	Undetermined		31.3292	-8.51405	0.00273537
	IL17	34.7875	34.807	Undetermined		34.7973	-11.9821	0.000247182
	IL33	27.2381	26.6912	Undetermined		26.9647	-4.14953	0.0563465
	IL23a	32.1667	32.1325	40.1057		32.1496	-9.33446	0.00154899
	TGFb	25.6386	26.2732	Undetermined		25.9559	-3.14079	0.113378
	IL10	32.5389	31.828	Undetermined		32.1834	-9.36832	0.00151305
	CXCL1	30.3207	31.1914	Undetermined		30.756	-7.94089	0.00406961
	S100A8	34.4124	34.3142	Undetermined		34.3633	-11.5482	0.00033393
G7A		1	2	NRT		Av	Delta
	Pol2ra	22.3832	22.3491	Undetermined		22.3661
	TNFa	30.1778	29.3839	Undetermined		29.7808	-7.41469	0.00586079
	IL6	33.2597	32.8274	44.3752		33.0435	-10.6774	0.000610634
	IL1b	28.9545	28.5367	Undetermined		28.7456	-6.37947	0.0120113
	IL1a	30.0757	29.7775	Undetermined		29.9266	-7.56046	0.00529755
	IL17	36.0105	35.9064	Undetermined		35.9584	-13.5923	8.09665e-05
	IL33	26.9997	26.7981	Undetermined		26.8989	-4.53272	0.0432031
	IL23a	31.5935	31.3139	36.8576		31.4537	-9.08754	0.00183814
	TGFb	26.0391	26.0149	Undetermined		26.027	-3.66086	0.0790625
	IL10	32.5515	32.2384	Undetermined		32.3949	-10.0288	0.000957253
	CXCL1	31.2444	31.1354	Undetermined		31.1899	-8.82377	0.00220689
	S100A8	33.7356	33.1829	Undetermined		33.4592	-11.0931	0.000457767
G7B		1	2	NRT		Av	Delta
	Pol2ra	21.8734	21.5083	Undetermined		21.6909
	TNFa	29.258	28.4897	Undetermined		28.8739	-7.18302	0.0068817
	IL6	32.914	32.5642	43.8912		32.7391	-11.0482	0.000472228
	IL1b	28.4123	27.7072	Undetermined		28.0597	-6.36885	0.0121
	IL1a	29.811	29.3787	Undetermined		29.5948	-7.90394	0.00417519
	IL17	35.1317	34.3231	Undetermined		34.7274	-13.0365	0.000119019
	IL33	26.4409	26.1913	Undetermined		26.3161	-4.6252	0.0405205
	IL23a	31.3662	30.6355	36.7113		31.0008	-9.30996	0.00157551
	TGFb	26.0611	25.2862	Undetermined		25.6737	-3.98279	0.0632499
	IL10	32.2252	31.4983	Undetermined		31.8617	-10.1708	0.000867504
	CXCL1	30.1539	29.6356	Undetermined		29.8948	-8.20389	0.00339142
	S100A8	31.4009	31.1315	Undetermined		31.2662	-9.57534	0.00131079
G7C		1	2	NRT		Av	Delta
	Pol2ra	22.1217	21.4388	Undetermined		21.7803
	TNFa	27.7776	27.0316	Undetermined		27.4046	-5.6243	0.0202729
	IL6	31.9778	31.6025	Undetermined		31.7902	-10.0099	0.000969883
	IL1b	27.0498	26.7882	Undetermined		26.919	-5.13876	0.0283844
	IL1a	28.9229	28.4288	Undetermined		28.6758	-6.89559	0.00839889
	IL17	32.799	32.4536	Undetermined		32.6263	-10.846	0.000543274
	IL33	25.5786	25.4536	Undetermined		25.5161	-3.73581	0.0750602
	IL23a	31.2276	30.5039	38.512		30.8658	-9.08552	0.00184071
	TGFb	24.4617	25.0008	Undetermined		24.7312	-2.95099	0.12932
	IL10	31.4606	31.4307	Undetermined		31.4457	-9.66544	0.00123144
	CXCL1	28.8152	29.2706	Undetermined		29.0429	-7.26264	0.00651221
	S100A8	31.3499	31.5359	Undetermined		31.4429	-9.66262	0.00123385
G7D		1	2	NRT		Av	Delta
	Pol2ra	22.2964	21.5912	Undetermined		21.9438
	TNFa	29.8478	29.3652	Undetermined		29.6065	-7.66274	0.00493497
	IL6	32.7959	32.4882	Undetermined		32.642	-10.6983	0.000601864
	IL1b	28.6158	28.3791	Undetermined		28.4974	-6.55367	0.0106451
	IL1a	30.0465	29.101	Undetermined		29.5737	-7.62995	0.00504842
	IL17	34.2617	34.942	Undetermined		34.6019	-12.6581	0.000154715
	IL33	26.4388	26.2985	Undetermined		26.3686	-4.42488	0.0465564
	IL23a	31.9666	31.9619	38.6576		31.9643	-10.0205	0.000962799
	TGFb	25.9437	25.8607	Undetermined		25.9022	-3.95841	0.0643282
	IL10	32.3636	32.4676	Undetermined		32.4156	-10.4718	0.000704145
	CXCL1	30.8232	30.694	Undetermined		30.7586	-8.8148	0.00222065
	S100A8	33.9128	33.0542	Undetermined		33.4835	-11.5397	0.000335889
G7E		1	2	NRT		Av	Delta
	Pol2ra	22.3317	22.1315	Undetermined		22.2316
	TNFa	29.9871	29.8501	Undetermined		29.9186	-7.68696	0.00485281
	IL6	33.1902	33.3355	Undetermined		33.2628	-11.0312	0.000477826
	IL1b	29.1095	28.4018	Undetermined		28.7556	-6.52402	0.0108661
	IL1a	30.6564	30.6159	Undetermined		30.6362	-8.40454	0.00295109
	IL17	33.9991	33.3142	Undetermined		33.6567	-11.425	0.00036368
	IL33	26.7943	26.9718	Undetermined		26.8831	-4.65145	0.03979
	IL23a	31.88	31.9568	38.5183		31.9184	-9.68676	0.00121337
	TGFb	26.4102	26.3636	Undetermined		26.3869	-4.15531	0.0561213
	IL10	33.3197	32.9465	Undetermined		33.1331	-10.9015	0.000522791
	CXCL1	31.1492	31.0062	Undetermined		31.0777	-8.84609	0.00217301
	S100A8	33.9726	34.4419	Undetermined		34.2072	-11.9756	0.000248301

## Sheet: Caecum
G5A-E	822-E8 and F084
G6A-E	822-E8 and F016
G7A-E	F084 and F016
G5A		1	2	NRT		Av	Delta
	Pol2ra	22.7029	22.3624	Undetermined		22.5327
	TNFa	27.0548	26.2092	Undetermined		26.632	-4.09933	0.0583416
	IL6	30.1458	29.4365	Undetermined		29.7911	-7.25846	0.0065311
	IL1b	25.9715	25.5268	Undetermined		25.7491	-3.21648	0.107583
	IL1a	30.1724	29.577	Undetermined		29.8747	-7.34203	0.00616351
	IL17	31.3615	30.0683	Undetermined		30.7149	-8.18226	0.00344266
	IL33	26.7524	26.5042	Undetermined		26.6283	-4.09563	0.0584915
	IL23a	32.4295	31.6731	39.3386		32.0513	-9.51865	0.00136333
	TGFb	24.8214	24.4326	Undetermined		24.627	-2.09433	0.234177
	IL10	30.9381	29.9719	Undetermined		30.455	-7.92234	0.00412229
	CXCL1	28.0096	28.0488	Undetermined		28.0292	-5.4965	0.0221507
	S100A8	28.9899	28.0723	Undetermined		28.5311	-5.99845	0.0156418
G5B		1	2	NRT		Av	Delta
	Pol2ra	22.6838	22.2883	Undetermined		22.4861
	TNFa	26.8189	26.4418	Undetermined		26.6303	-4.14423	0.0565537
	IL6	30.9424	30.963	Undetermined		30.9527	-8.46662	0.00282678
	IL1b	26.9642	26.6369	Undetermined		26.8005	-4.31446	0.0502597
	IL1a	30.014	29.7152	Undetermined		29.8646	-7.37854	0.00600951
	IL17	32.3776	32.768	Undetermined		32.5728	-10.0867	0.000919596
	IL33	27.1774	27.0249	Undetermined		27.1011	-4.61505	0.0408067
	IL23a	32.7694	32.3389	38.0089		32.5542	-10.0681	0.000931537
	TGFb	24.8009	24.8314	Undetermined		24.8162	-2.33008	0.198874
	IL10	30.9652	30.0749	Undetermined		30.52	-8.03394	0.00381542
	CXCL1	28.4609	28.5803	Undetermined		28.5206	-6.03449	0.0152559
	S100A8	30.0404	29.7428	Undetermined		29.8916	-7.40552	0.00589816
G5C		1	2	NRT		Av	Delta
	Pol2ra	23.2719	22.6082	Undetermined		22.9401
	TNFa	26.6821	26.4792	Undetermined		26.5806	-3.64058	0.0801818
	IL6	30.4509	30.1547	Undetermined		30.3028	-7.36275	0.00607565
	IL1b	26.0123	25.9218	Undetermined		25.9671	-3.027	0.122683
	IL1a	30.29	29.6329	Undetermined		29.9614	-7.02138	0.00769758
	IL17	31.1437	31.0283	Undetermined		31.086	-8.14594	0.00353043
	IL33	26.7055	26.3663	Undetermined		26.5359	-3.59586	0.0827063
	IL23a	32.8882	32.5139	39.5234		32.7011	-9.76102	0.0011525
	TGFb	24.6806	24.0462	Undetermined		24.3634	-1.42332	0.372852
	IL10	30.9348	30.3199	Undetermined		30.6274	-7.68732	0.00485161
	CXCL1	27.9771	27.5613	Undetermined		27.7692	-4.82911	0.0351798
	S100A8	29.6209	28.8531	Undetermined		29.237	-6.29693	0.0127185
G5D		1	2	NRT		Av	Delta
	Pol2ra	22.3334	22.3051	Undetermined		22.3193
	TNFa	26.3151	26.0713	Undetermined		26.1932	-3.87392	0.0682077
	IL6	30.3485	30.311	Undetermined		30.3298	-8.0105	0.00387793
	IL1b	25.8607	25.4052	Undetermined		25.633	-3.31371	0.100571
	IL1a	29.2398	29.3805	Undetermined		29.3102	-6.99092	0.00786183
	IL17	31.3443	31.3343	Undetermined		31.3393	-9.02004	0.00192619
	IL33	26.5198	26.3477	Undetermined		26.4338	-4.11452	0.0577307
	IL23a	32.3093	31.8923	38.7576		32.1008	-9.78152	0.00113623
	TGFb	24.2906	23.9006	Undetermined		24.0956	-1.77632	0.291928
	IL10	30.5611	29.8222	Undetermined		30.1917	-7.8724	0.00426748
	CXCL1	27.9453	27.3088	Undetermined		27.627	-5.30775	0.0252468
	S100A8	29.6365	29.2339	Undetermined		29.4352	-7.11593	0.00720925
G5E		1	2	NRT		Av	Delta
	Pol2ra	23.2354	22.6285	Undetermined		22.9319
	TNFa	28.0289	27.1258	Undetermined		27.5773	-4.6454	0.0399572
	IL6	30.1768	29.9762	Undetermined		30.0765	-7.14454	0.00706773
	IL1b	26.5243	26.6032	Undetermined		26.5638	-3.63184	0.080669
	IL1a	30.7303	30.1133	Undetermined		30.4218	-7.48985	0.00556329
	IL17	33.0014	31.9383	Undetermined		32.4699	-9.5379	0.00134525
	IL33	27.123	26.746	Undetermined		26.9345	-4.00252	0.0623909
	IL23a	33.0572	32.7334	39.35		32.8953	-9.96339	0.00100166
	TGFb	25.0336	24.614	Undetermined		24.8238	-1.89186	0.26946
	IL10	30.5651	30.3996	Undetermined		30.4823	-7.55036	0.00533475
	CXCL1	28.9087	29.1669	Undetermined		29.0378	-6.10582	0.0145199
	S100A8	30.1573	30.1326	Undetermined		30.1449	-7.21297	0.00674032
G6A		1	2	NRT		Av	Delta
	Pol2ra	22.444	22.4026	Undetermined		22.4233
	TNFa	26.4189	25.9237	Undetermined		26.1713	-3.748	0.0744287
	IL6	29.9691	29.7369	Undetermined		29.853	-7.42966	0.00580028
	IL1b	26.2128	25.6095	Undetermined		25.9112	-3.48787	0.0891349
	IL1a	30.1036	29.8121	Undetermined		29.9579	-7.53453	0.00539363
	IL17	32.0048	31.9598	Undetermined		31.9823	-9.55896	0.00132576
	IL33	26.442	26.1543	Undetermined		26.2982	-3.87484	0.0681644
	IL23a	32.5987	31.7122	38.7532		32.1554	-9.73211	0.00117583
	TGFb	24.9489	24.2938	Undetermined		24.6214	-2.19807	0.217929
	IL10	30.3432	29.5236	Undetermined		29.9334	-7.51008	0.00548582
	CXCL1	27.937	27.5101	Undetermined		27.7236	-5.30023	0.0253789
	S100A8	29.3302	28.5863	Undetermined		28.9582	-6.53492	0.0107844
G6B		1	2	NRT		Av	Delta
	Pol2ra	23.2275	22.2755	Undetermined		22.7515
	TNFa	27.3227	26.8802	Undetermined		27.1015	-4.34996	0.049038
	IL6	30.8025	30.2642	Undetermined		30.5334	-7.78189	0.00454378
	IL1b	26.8492	26.0549	Undetermined		26.4521	-3.70055	0.0769169
	IL1a	29.8309	29.9769	Undetermined		29.9039	-7.15242	0.00702922
	IL17	31.9814	31.3759	Undetermined		31.6786	-8.92713	0.00205431
	IL33	26.5729	26.4297	Undetermined		26.5013	-3.74983	0.0743343
	IL23a	32.9636	31.9841	38.1122		32.4738	-9.72235	0.00118381
	TGFb	24.6178	24.2789	Undetermined		24.4484	-1.69687	0.308454
	IL10	30.5542	29.9269	Undetermined		30.2405	-7.48903	0.00556643
	CXCL1	28.8533	27.8782	Undetermined		28.3657	-5.61425	0.0204146
	S100A8	30.213	29.7057	Undetermined		29.9594	-7.20786	0.00676425
G6D		1	2	NRT		Av	Delta
	Pol2ra	22.869	22.3667	Undetermined		22.6178
	TNFa	27.2052	26.5518	Undetermined		26.8785	-4.26064	0.0521698
	IL6	30.9455	30.2433	Undetermined		30.5944	-7.97659	0.00397016
	IL1b	26.7273	26.003	Undetermined		26.3652	-3.74735	0.0744623
	IL1a	30.0347	29.9423	Undetermined		29.9885	-7.37067	0.00604239
	IL17	32.1734	31.3426	Undetermined		31.758	-9.14014	0.00177233
	IL33	27.0401	26.3846	Undetermined		26.7123	-4.0945	0.0585372
	IL23a	32.606	32.2048	36.1908		32.4054	-9.78759	0.00113147
	TGFb	24.2838	24.164	Undetermined		24.2239	-1.60604	0.328498
	IL10	30.15	30.2559	Undetermined		30.203	-7.58511	0.0052078
	CXCL1	28.8473	28.3242	Undetermined		28.5857	-5.9679	0.0159766
	S100A8	30.1781	30.3105	Undetermined		30.2443	-7.62647	0.00506062
G6E		1	2	NRT		Av	Delta
	Pol2ra	22.9922	22.679	Undetermined		22.8356
	TNFa	26.4291	26.0666	Undetermined		26.2479	-3.41225	0.0939311
	IL6	29.983	29.7902	Undetermined		29.8866	-7.05101	0.00754108
	IL1b	25.6241	25.3349	Undetermined		25.4795	-2.6439	0.159996
	IL1a	29.0991	28.884	Undetermined		28.9916	-6.15595	0.0140241
	IL17	30.9518	30.456	Undetermined		30.7039	-7.86829	0.00427965
	IL33	26.7447	26.9278	Undetermined		26.8362	-4.00064	0.0624721
	IL23a	32.9587	31.8357	38.268		32.3972	-9.56157	0.00132337
	TGFb	24.4562	24.6045	Undetermined		24.5303	-1.69474	0.308911
	IL10	30.0358	30.3915	Undetermined		30.2136	-7.37802	0.00601165
	CXCL1	27.9062	28.3295	Undetermined		28.1179	-5.28227	0.0256968
	S100A8	29.2138	28.7456	Undetermined		28.9797	-6.14409	0.0141398
G7A		1	2	NRT		Av	Delta
	Pol2ra	23.1087	22.4005	Undetermined		22.7546
	TNFa	26.753	25.8159	Undetermined		26.2845	-3.52989	0.0865758
	IL6	30.634	30.387	Undetermined		30.5105	-7.7559	0.00462639
	IL1b	26.4154	26.2222	Undetermined		26.3188	-3.56423	0.0845397
	IL1a	30.3706	29.5371	Undetermined		29.9538	-7.19925	0.0068047
	IL17	31.8626	31.5862	Undetermined		31.7244	-8.9698	0.00199444
	IL33	27.4142	27.321	Undetermined		27.3676	-4.61301	0.0408644
	IL23a	32.968	32.4442	39.4535		32.7061	-9.95155	0.00100991
	TGFb	25.0769	24.6168	Undetermined		24.8468	-2.09226	0.234513
	IL10	30.832	30.5474	Undetermined		30.6897	-7.93511	0.00408594
	CXCL1	28.8167	28.164	Undetermined		28.4904	-5.73577	0.0187655
	S100A8	29.9099	29.6359	Undetermined		29.7729	-7.01831	0.00771395
G7B		1	2	NRT		Av	Delta
	Pol2ra	23.3607	22.8762	Undetermined		23.1184
	TNFa	27.2632	26.9944	Undetermined		27.1288	-4.01036	0.0620528
	IL6	30.7617	30.1161	Undetermined		30.4389	-7.32043	0.00625651
	IL1b	25.8907	25.4787	Undetermined		25.6847	-2.56627	0.16884
	IL1a	30.3589	30.0148	Undetermined		30.1868	-7.06841	0.0074507
	IL17	31.1728	31.2709	Undetermined		31.2219	-8.10345	0.00363595
	IL33	27.352	27.3621	Undetermined		27.3571	-4.23861	0.0529725
	IL23a	32.0489	32.3871	38.1699		32.218	-9.09956	0.00182289
	TGFb	25.2566	24.9182	Undetermined		25.0874	-1.96896	0.255438
	IL10	31.3224	30.9578	Undetermined		31.1401	-8.02169	0.00384796
	CXCL1	28.3354	28.3742	Undetermined		28.3548	-5.23636	0.0265276
	S100A8	28.2811	27.9997	Undetermined		28.1404	-5.02196	0.0307779
G7C		1	2	NRT		Av	Delta
	Pol2ra	23.0981	22.754	Undetermined		22.926
	TNFa	26.47	25.8108	Undetermined		26.1404	-3.21438	0.10774
	IL6	33.1989	32.3149	Undetermined		32.7569	-9.83086	0.00109804
	IL1b	28.4717	28.0966	Undetermined		28.2841	-5.3581	0.0243809
	IL1a	31.0769	30.6567	Undetermined		30.8668	-7.94075	0.00407002
	IL17	34.4274	33.4976	Undetermined		33.9625	-11.0365	0.000476082
	IL33	26.726	26.584	Undetermined		26.655	-3.72898	0.0754161
	IL23a	31.5298	31.2255	36.9442		31.3776	-8.45161	0.00285636
	TGFb	25.697	25.4397	Undetermined		25.5683	-2.6423	0.160173
	IL10	31.2954	31.5532	Undetermined		31.4243	-8.49829	0.0027654
	CXCL1	28.794	28.9352	Undetermined		28.8646	-5.9386	0.0163043
	S100A8	30.9838	30.6393	Undetermined		30.8116	-7.88553	0.00422881
G7D		1	2	NRT		Av	Delta
	Pol2ra	22.8485	22.2317	Undetermined		22.5401
	TNFa	26.6919	26.048	Undetermined		26.3699	-3.8298	0.070326
	IL6	30.6266	29.9365	44.8393		30.2815	-7.74144	0.004673
	IL1b	26.0041	25.7369	Undetermined		25.8705	-3.33036	0.099417
	IL1a	29.9724	29.4752	Undetermined		29.7238	-7.18369	0.0068785
	IL17	31.5186	31.5095	Undetermined		31.514	-8.97391	0.00198877
	IL33	27.0599	26.8137	Undetermined		26.9368	-4.39671	0.0474744
	IL23a	32.031	31.8476	39.0707		31.9393	-9.39921	0.001481
	TGFb	24.7537	24.2555	Undetermined		24.5046	-1.9645	0.256228
	IL10	31.0073	30.4458	Undetermined		30.7266	-8.18648	0.00343261
	CXCL1	28.9859	28.536	Undetermined		28.7609	-6.22081	0.0134076
	S100A8	29.1422	29.2136	Undetermined		29.1779	-6.63779	0.0100421
G7E		1	2	NRT		Av	Delta
	Pol2ra	22.8579	22.2154	Undetermined		22.5366
	TNFa	26.9204	26.2162	Undetermined		26.5683	-4.03164	0.061144
	IL6	31.5822	31.326	Undetermined		31.4541	-8.91746	0.00206812
	IL1b	27.0974	26.6868	Undetermined		26.8921	-4.35545	0.0488518
	IL1a	30.9691	30.3023	Undetermined		30.6357	-8.09907	0.00364702
	IL17	32.6435	32.3727	Undetermined		32.5081	-9.97149	0.000996052
	IL33	27.3097	27.1356	Undetermined		27.2227	-4.68603	0.0388476
	IL23a	32.3171	31.3957	37.3982		31.8564	-9.31975	0.00156486
	TGFb	24.9517	24.2469	Undetermined		24.5993	-2.06267	0.239372
	IL10	31.5603	31.1024	Undetermined		31.3314	-8.79473	0.00225177
	CXCL1	29.1041	29.0251	Undetermined		29.0646	-6.52795	0.0108365
	S100A8	30.3877	30.033	Undetermined		30.2103	-7.6737	0.00489763

## Sheet: Colon
G5A-E	822-E8 and F084
G6A-E	822-E8 and F016
G7A-E	F084 and F016
G5A		1	2	NRT		Av	Delta
	Pol2ra	23.3423	22.5748	Undetermined		22.9585
	TNFa	26.8195	26.6443	Undetermined		26.7319	-3.77333	0.0731332
	IL6	32.8351	32.2605	Undetermined		32.5478	-9.58923	0.00129823
	IL1b	27.8422	27.3363	Undetermined		27.5893	-4.63074	0.0403653
	IL1a	31.6047	31.1556	Undetermined		31.3801	-8.42158	0.00291644
	IL17	32.6166	32.7557	Undetermined		32.6862	-9.72763	0.00117948
	IL33	25.8092	26.2203	Undetermined		26.0148	-3.05622	0.120223
	IL23a	32.1633	31.9593	39.9411		32.0613	-9.10276	0.00181885
	TGFb	25.5928	25.2795	Undetermined		25.4361	-2.4776	0.179543
	IL10	31.5656	31.1646	Undetermined		31.3651	-8.40657	0.00294694
	CXCL1	27.176	26.9559	Undetermined		27.066	-4.10744	0.0580145
	S100A8	29.8302	30.2533	Undetermined		30.0417	-7.08321	0.00737466
G5B		1	2	NRT		Av	Delta
	Pol2ra	22.7738	22.3204	Undetermined		22.5471
	TNFa	27.6547	27.2361	Undetermined		27.4454	-4.89833	0.0335318
	IL6	32.3721	32.1236	Undetermined		32.2479	-9.70078	0.00120164
	IL1b	28.2636	27.57	Undetermined		27.9168	-5.3697	0.0241857
	IL1a	31.373	31.0445	Undetermined		31.2087	-8.66165	0.00246935
	IL17	34.3034	33.99	Undetermined		34.1467	-11.5996	0.000322227
	IL33	26.5031	26.104	Undetermined		26.3036	-3.75648	0.0739925
	IL23a	31.7766	31.2635	37.2056		31.5201	-8.97299	0.00199004
	TGFb	25.3161	24.8921	Undetermined		25.1041	-2.55698	0.169931
	IL10	31.5603	30.9972	Undetermined		31.2788	-8.73171	0.00235231
	CXCL1	28.7741	28.6168	Undetermined		28.6954	-6.14833	0.0140983
	S100A8	31.2547	30.7859	Undetermined		31.0203	-8.4732	0.00281393
G5C		1	2	NRT		Av	Delta
	Pol2ra	22.9675	22.1283	Undetermined		22.5479
	TNFa	27.0237	26.4495	Undetermined		26.7366	-4.18871	0.054837
	IL6	32.6079	31.9188	Undetermined		32.2633	-9.71543	0.0011895
	IL1b	27.27	26.8648	Undetermined		27.0674	-4.51949	0.0436012
	IL1a	31.6015	30.9342	Undetermined		31.2678	-8.7199	0.00237163
	IL17	33.9421	33.2094	Undetermined		33.5758	-11.0279	0.000478941
	IL33	26.1829	26.1511	Undetermined		26.167	-3.61908	0.0813859
	IL23a	31.6162	31.1902	37.9693		31.4032	-8.85528	0.00215922
	TGFb	24.9764	24.9642	Undetermined		24.9703	-2.42237	0.186549
	IL10	31.5614	31.2855	Undetermined		31.4235	-8.87553	0.00212912
	CXCL1	27.7106	27.417	Undetermined		27.5638	-5.01588	0.0309079
	S100A8	29.1202	28.5137	Undetermined		28.817	-6.26903	0.0129668
G5D		1	2	NRT		Av	Delta
	Pol2ra	22.6331	22.2581	Undetermined		22.4456
	TNFa	27.3163	26.8291	Undetermined		27.0727	-4.62708	0.0404677
	IL6	32.8607	32.12	Undetermined		32.4903	-10.0447	0.000946764
	IL1b	27.3562	27.2989	Undetermined		27.3275	-4.8819	0.0339158
	IL1a	31.6645	31.2152	Undetermined		31.4399	-8.99425	0.00196093
	IL17	35.3301	34.0053	Undetermined		34.6677	-12.2221	0.00020931
	IL33	25.8152	25.0795	Undetermined		25.4473	-3.0017	0.124853
	IL23a	31.3198	30.9113	37.6076		31.1156	-8.66992	0.00245524
	TGFb	25.1716	24.8136	Undetermined		24.9926	-2.54695	0.171116
	IL10	31.8909	31.3668	Undetermined		31.6289	-9.18322	0.00172018
	CXCL1	27.3701	27.1445	Undetermined		27.2573	-4.81163	0.0356086
	S100A8	32.0756	31.2156	Undetermined		31.6456	-9.19996	0.00170034
G5E		1	2	NRT		Av	Delta
	Pol2ra	23.389	23.141	Undetermined		23.265
	TNFa	28.8965	28.0809	Undetermined		28.4887	-5.22371	0.0267612
	IL6	33.1765	32.5903	Undetermined		32.8834	-9.6184	0.00127225
	IL1b	28.8859	28.4331	Undetermined		28.6595	-5.39453	0.023773
	IL1a	32.4727	32.2038	Undetermined		32.3383	-9.07327	0.0018564
	IL17	35.559	34.662	Undetermined		35.1105	-11.8455	0.000271737
	IL33	26.6524	26.2309	Undetermined		26.4416	-3.17664	0.110595
	IL23a	32.0125	31.6435	38.9069		31.828	-8.56301	0.0026441
	TGFb	25.6177	25.4734	Undetermined		25.5455	-2.28056	0.205817
	IL10	31.5267	31.025	Undetermined		31.2758	-8.01086	0.00387694
	CXCL1	29.4627	29.5483	Undetermined		29.5055	-6.24056	0.0132253
	S100A8	32.3192	32.0264	Undetermined		32.1728	-8.90782	0.00208199
G6A		1	2	NRT		Av	Delta
	Pol2ra	22.313	22.6967	Undetermined		22.5048
	TNFa	26.9506	27.1392	Undetermined		27.0449	-4.54008	0.0429834
	IL6	31.8264	31.7203	Undetermined		31.7733	-9.26853	0.00162142
	IL1b	27.0533	27.146	Undetermined		27.0997	-4.59485	0.041382
	IL1a	31.3378	30.5942	Undetermined		30.966	-8.46119	0.00283746
	IL17	33.3084	32.7462	Undetermined		33.0273	-10.5225	0.000679854
	IL33	27.1259	26.5913	Undetermined		26.8586	-4.35382	0.0489068
	IL23a	31.8578	31.8971	39.7873		31.8775	-9.37264	0.00150853
	TGFb	25.225	24.2776	Undetermined		24.7513	-2.24651	0.210734
	IL10	30.5231	30.0068	Undetermined		30.265	-7.76013	0.00461283
	CXCL1	28.4899	28.6526	Undetermined		28.5713	-6.06645	0.0149216
	S100A8	31.2358	31.0075	Undetermined		31.1217	-8.61686	0.00254722
G6B		1	2	NRT		Av	Delta
	Pol2ra	22.8609	22.128	Undetermined		22.4944
	TNFa	27.2817	26.7795	Undetermined		27.0306	-4.53615	0.0431005
	IL6	32.254	32.0612	Undetermined		32.1576	-9.66319	0.00123336
	IL1b	27.8462	27.3405	Undetermined		27.5933	-5.09891	0.0291794
	IL1a	31.3562	31.7973	Undetermined		31.5768	-9.08233	0.00184478
	IL17	35.2165	34.5216	Undetermined		34.8691	-12.3746	0.000188307
	IL33	25.86	25.893	Undetermined		25.8765	-3.38206	0.0959173
	IL23a	31.2452	30.907	37.653		31.0761	-8.58167	0.00261011
	TGFb	25.2369	25.3505	Undetermined		25.2937	-2.79927	0.14366
	IL10	32.4801	31.281	Undetermined		31.8806	-9.38613	0.00149449
	CXCL1	27.6301	27.8838	Undetermined		27.757	-5.26255	0.0260504
	S100A8	31.3715	30.7787	Undetermined		31.0751	-8.58065	0.00261196
G6D		1	2	NRT		Av	Delta
	Pol2ra	22.3371	22.3976	Undetermined		22.3674
	TNFa	26.1928	26.2477	Undetermined		26.2202	-3.85289	0.0692093
	IL6	31.9639	31.7158	Undetermined		31.8399	-9.4725	0.00140765
	IL1b	27.9361	27.7536	Undetermined		27.8449	-5.47753	0.022444
	IL1a	31.4111	30.7641	Undetermined		31.0876	-8.72021	0.00237112
	IL17	33.4378	33.3512	Undetermined		33.3945	-11.0272	0.000479173
	IL33	26.4094	25.9163	Undetermined		26.1628	-3.79548	0.0720187
	IL23a	31.4485	31.2642	Undetermined		31.3563	-8.98899	0.00196808
	TGFb	25.3199	25.238	Undetermined		25.2789	-2.91159	0.132899
	IL10	29.952	30.1838	Undetermined		30.0679	-7.70055	0.00480732
	CXCL1	28.1384	27.7852	Undetermined		27.9618	-5.59447	0.0206965
	S100A8	30.535	30.4142	Undetermined		30.4746	-8.10726	0.00362636
G6E		1	2	NRT		Av	Delta
	Pol2ra	22.9344	22.2475	Undetermined		22.591
	TNFa	27.7006	27.2151	Undetermined		27.4579	-4.86689	0.0342704
	IL6	32.5131	32.2953	Undetermined		32.4042	-9.81324	0.00111153
	IL1b	27.8289	27.7324	Undetermined		27.7806	-5.18968	0.0274
	IL1a	30.9633	30.674	Undetermined		30.8186	-8.22768	0.00333597
	IL17	33.0268	33.1798	Undetermined		33.1033	-10.5123	0.000684657
	IL33	26.3198	26.2326	Undetermined		26.2762	-3.68522	0.0777387
	IL23a	31.5188	31.226	37.8101		31.3724	-8.78142	0.00227263
	TGFb	25.3796	24.8872	Undetermined		25.1334	-2.54248	0.171647
	IL10	31.5184	30.9829	Undetermined		31.2507	-8.65969	0.00247272
	CXCL1	28.9082	28.4104	Undetermined		28.6593	-6.06833	0.0149022
	S100A8	31.0587	30.8609	Undetermined		30.9598	-8.36883	0.00302503
G7A		1	2	NRT		Av	Delta
	Pol2ra	22.7352	22.4708	Undetermined		22.603
	TNFa	27.0646	27.161	Undetermined		27.1128	-4.50984	0.0438937
	IL6	32.2315	32.2642	44.6052		32.2478	-9.64485	0.00124914
	IL1b	28.0999	27.7342	Undetermined		27.9171	-5.31406	0.0251368
	IL1a	31.3029	31.5458	Undetermined		31.4243	-8.82134	0.00221061
	IL17	33.9685	34.2432	Undetermined		34.1059	-11.5029	0.000344585
	IL33	25.8454	26.0789	Undetermined		25.9621	-3.35913	0.0974541
	IL23a	31.1195	31.2798	37.2439		31.1997	-8.59666	0.00258313
	TGFb	25.4551	24.9638	Undetermined		25.2094	-2.60642	0.164206
	IL10	30.6603	30.7259	Undetermined		30.6931	-8.09011	0.00366974
	CXCL1	27.9273	28.3106	Undetermined		28.119	-5.51596	0.021854
	S100A8	29.9132	30.6305	Undetermined		30.2719	-7.66886	0.00491409
G7B		1	2	NRT		Av	Delta
	Pol2ra	22.7752	22.3721	Undetermined		22.5737
	TNFa	26.9855	26.7445	Undetermined		26.865	-4.29134	0.0510713
	IL6	31.9474	31.8062	Undetermined		31.8768	-9.3031	0.00158303
	IL1b	27.5329	27.2901	Undetermined		27.4115	-4.83783	0.0349677
	IL1a	31.5475	31.0998	Undetermined		31.3236	-8.74998	0.00232271
	IL17	33.2774	32.6444	Undetermined		32.9609	-10.3872	0.000746688
	IL33	25.849	25.5843	Undetermined		25.7167	-3.143	0.113204
	IL23a	30.8336	30.5394	37.5952		30.6865	-8.11281	0.00361245
	TGFb	24.8798	24.5423	Undetermined		24.7111	-2.13741	0.227287
	IL10	30.5115	30.8903	Undetermined		30.7009	-8.12723	0.00357652
	CXCL1	28.2764	27.6736	Undetermined		27.975	-5.40131	0.0236616
	S100A8	29.557	29.3603	Undetermined		29.4587	-6.88503	0.00846058
G7C		1	2	NRT		Av	Delta
	Pol2ra	22.7835	22.3428	Undetermined		22.5632
	TNFa	25.9942	26.0202	Undetermined		26.0072	-3.44404	0.091884
	IL6	30.5653	30.7834	42.885		30.6744	-8.1112	0.00361648
	IL1b	25.5987	25.4366	Undetermined		25.5176	-2.95446	0.129009
	IL1a	30.0422	29.0877	Undetermined		29.5649	-7.00178	0.00780287
	IL17	31.8503	31.3557	Undetermined		31.603	-9.03986	0.0018999
	IL33	26.7637	26.2066	Undetermined		26.4851	-3.92196	0.065974
	IL23a	32.8775	31.6568	36.7145		32.2671	-9.70397	0.00119899
	TGFb	24.8805	24.6861	Undetermined		24.7833	-2.22016	0.214618
	IL10	29.9814	30.5791	Undetermined		30.2802	-7.71705	0.00475267
	CXCL1	27.6652	26.913	Undetermined		27.2891	-4.72595	0.0377875
	S100A8	29.2956	28.5713	Undetermined		28.9334	-6.37027	0.0120881
G7D		1	2	NRT		Av	Delta
	Pol2ra	23.3213	22.409	Undetermined		22.8651
	TNFa	27.9261	27.3192	Undetermined		27.6226	-4.75751	0.0369697
	IL6	32.3358	32.0219	Undetermined		32.1788	-9.3137	0.00157143
	IL1b	27.483	27.2771	Undetermined		27.38	-4.51491	0.0437397
	IL1a	31.1038	30.154	Undetermined		30.6289	-7.7638	0.00460111
	IL17	33.8146	33.5937	Undetermined		33.7042	-10.839	0.000545911
	IL33	26.4152	26.1858	Undetermined		26.3005	-3.43541	0.0924352
	IL23a	31.5181	31.1124	38.8682		31.3152	-8.45008	0.00285937
	TGFb	24.9829	24.7676	Undetermined		24.8753	-2.01013	0.248251
	IL10	31.5205	30.7795	Undetermined		31.15	-8.28485	0.00320636
	CXCL1	29.2258	28.8478	Undetermined		29.0368	-6.17164	0.0138723
	S100A8	31.7566	31.8711	Undetermined		31.8139	-8.94873	0.00202379
G7E		1	2	NRT		Av	Delta
	Pol2ra	23.8703	23.6332	Undetermined		23.7518
	TNFa	29.0136	28.6613	Undetermined		28.8375	-5.08569	0.0294478
	IL6	33.6624	32.9571	Undetermined		33.3098	-9.55801	0.00132664
	IL1b	28.8565	28.5576	Undetermined		28.7071	-4.95531	0.0322332
	IL1a	33.6315	32.6579	Undetermined		33.1447	-9.39294	0.00148745
	IL17	35.4472	35.2428	Undetermined		35.345	-11.5932	0.000323657
	IL33	27.7327	27.1538	Undetermined		27.4433	-3.69149	0.0774018
	IL23a	32.3131	32.2137	39.7133		32.2634	-8.51167	0.00273988
	TGFb	27.0018	26.3873	Undetermined		26.6945	-2.94276	0.13006
	IL10	33.7105	33.831	Undetermined		33.7707	-10.019	0.000963808
	CXCL1	29.2294	29.4619	Undetermined		29.3457	-5.59389	0.0207048
	S100A8	32.2143	31.6338	Undetermined		31.924	-8.17226	0.00346661
