# Supplementary material for: Multidrug-resistant E. coli encoding high genetic diversity in carbohydrate metabolism genes displace commensal E. coli from the intestinal tract
Source: PLoS Biol. 2023 Oct 17;21(10):e3002329. doi: 10.1371/journal.pbio.3002329 (PMC10581457; doi:10.1371/journal.pbio.3002329)
Supplement: S10 Data — Data used to produce S8 Fig. (XLSX) [file pbio.3002329.s033.xlsx]

## Sheet: SI
G1A-E	822-E8 vs. PBS
G2A-E	822-E8 vs. F084
G3A-E	F016 vs. 822-E8
G4A-E	822-E8 vs. F016
G1A		1	2	NRT		Av	Delta
	Pol2ra	23.0017	22.5643	Undetermined		22.783
	TNFa	29.1183	28.5926	Undetermined		28.8555	-6.07247	0.0148595
	IL6	33.4125	33.1364	Undetermined		33.2744	-10.4914	0.00069464
	IL1b	27.9697	27.8465	Undetermined		27.9081	-5.12508	0.0286548
	IL1a	29.9788	29.7003	Undetermined		29.8395	-7.05655	0.00751219
	IL17	36.4023	36.2618	Undetermined		36.3321	-13.5491	8.34306e-05
	IL33	26.901	26.659	Undetermined		26.78	-3.99702	0.0626294
	IL23a	32.4349	32.269	38.9542		32.352	-9.56897	0.0013166
	TGFb	25.7569	25.5979	Undetermined		25.6774	-2.89445	0.134488
	IL10	31.5744	31.261	Undetermined		31.4177	-8.63474	0.00251586
	CXCL1	31.379	31.0375	Undetermined		31.2083	-8.42527	0.00290898
	S100A8	33.3561	33.2366	Undetermined		33.2963	-10.5134	0.000684169
G1B		1	2	NRT		Av	Delta
	Pol2ra	22.4802	22.1081	Undetermined		22.2942
	TNFa	28.286	28.0398	Undetermined		28.1629	-5.86877	0.0171129
	IL6	32.4848	32.3556	Undetermined		32.4202	-10.126	0.000894871
	IL1b	28.1801	27.4998	Undetermined		27.8399	-5.54575	0.0214073
	IL1a	30.1402	29.4675	Undetermined		29.8039	-7.50971	0.0054872
	IL17	35.1774	34.8045	Undetermined		34.991	-12.6968	0.00015062
	IL33	26.7166	25.8042	Undetermined		26.2604	-3.96622	0.0639809
	IL23a	32.1278	31.3365	36.3449		31.7322	-9.43801	0.00144171
	TGFb	25.0233	24.9867	Undetermined		25.005	-2.71081	0.152744
	IL10	31.262	31.0529	Undetermined		31.1574	-8.86327	0.00214728
	CXCL1	30.3206	30.3113	Undetermined		30.3159	-8.02178	0.00384771
	S100A8	33.2944	33.3331	Undetermined		33.3138	-11.0196	0.000481688
G1C		1	2	NRT		Av	Delta
	Pol2ra	22.7258	22.1474	Undetermined		22.4366
	TNFa	29.1273	29.0301	Undetermined		29.0787	-6.64207	0.0100124
	IL6	33.724	33.1692	Undetermined		33.4466	-11.01	0.000484908
	IL1b	28.4693	28.1054	Undetermined		28.2873	-5.85071	0.0173285
	IL1a	29.9276	29.235	Undetermined		29.5813	-7.14466	0.00706715
	IL17	36.0424	36.0912	Undetermined		36.0668	-13.6301	7.88711e-05
	IL33	27.0763	26.5053	Undetermined		26.7908	-4.35416	0.0488953
	IL23a	31.5064	31.8171	Undetermined		31.6618	-9.22514	0.00167092
	TGFb	25.8438	25.5148	Undetermined		25.6793	-3.24269	0.105646
	IL10	32.6217	32.4014	Undetermined		32.5115	-10.0749	0.000927162
	CXCL1	30.8485	30.6445	Undetermined		30.7465	-8.30988	0.00315121
	S100A8	33.6083	32.8038	Undetermined		33.2061	-10.7695	0.00057289
G1D		1	2	NRT		Av	Delta
	Pol2ra	22.7521	22.6541	Undetermined		22.7031
	TNFa	29.8752	29.8174	Undetermined		29.8463	-7.14319	0.00707433
	IL6	33.2606	32.5812	Undetermined		32.9209	-10.2178	0.000839727
	IL1b	28.2745	28.1394	Undetermined		28.207	-5.50387	0.0220379
	IL1a	30.3894	30.1133	Undetermined		30.2513	-7.54823	0.00534265
	IL17	34.1665	34.1804	Undetermined		34.1735	-11.4704	0.00035243
	IL33	26.8244	26.3117	Undetermined		26.5681	-3.86494	0.0686335
	IL23a	31.7399	31.7788	38.9847		31.7593	-9.05622	0.00187848
	TGFb	25.6163	25.329	Undetermined		25.4727	-2.76957	0.146649
	IL10	31.7322	31.6126	Undetermined		31.6724	-8.96929	0.00199514
	CXCL1	30.3022	29.2594	Undetermined		29.7808	-7.07766	0.00740309
	S100A8	33.2139	32.9224	Undetermined		33.0682	-10.3651	0.000758234
G1E		1	2	NRT		Av	Delta
	Pol2ra	22.7218	22.2638	Undetermined		22.4928
	TNFa	29.0283	28.1594	Undetermined		28.5939	-6.10109	0.0145677
	IL6	32.7054	31.6072	Undetermined		32.1563	-9.66353	0.00123307
	IL1b	28.5887	27.8399	Undetermined		28.2143	-5.72155	0.0189515
	IL1a	29.3073	27.9266	Undetermined		28.617	-6.12419	0.0143362
	IL17	34.2681	33.9854	Undetermined		34.1268	-11.634	0.000314644
	IL33	26.2168	25.6731	Undetermined		25.945	-3.45221	0.0913654
	IL23a	31.7469	31.4235	Undetermined		31.5852	-9.09243	0.00183192
	TGFb	25.3297	24.6818	Undetermined		25.0057	-2.51297	0.175194
	IL10	31.7174	31.0636	Undetermined		31.3905	-8.89775	0.00209657
	CXCL1	30.4171	29.7481	Undetermined		30.0826	-7.58981	0.00519085
	S100A8	33.6324	32.8962	Undetermined		33.2643	-10.7716	0.000572049
G2A		1	2	NRT		Av	Delta
	Pol2ra	22.886	22.7815	Undetermined		22.8338
	TNFa	29.6006	28.5509	Undetermined		29.0757	-6.24191	0.0132128
	IL6	32.8753	32.8942	Undetermined		32.8848	-10.051	0.000942651
	IL1b	29.04	28.2494	Undetermined		28.6447	-5.8109	0.0178133
	IL1a	30.0887	28.8851	Undetermined		29.4869	-6.65307	0.00993635
	IL17	36.2881	34.3616	Undetermined		35.3248	-12.491	0.000173708
	IL33	27.0439	26.283	Undetermined		26.6634	-3.82961	0.0703351
	IL23a	32.1935	31.1935	37.6328		31.6935	-8.85967	0.00215264
	TGFb	25.3908	24.9617	Undetermined		25.1762	-2.34245	0.197175
	IL10	31.385	30.9064	Undetermined		31.1457	-8.31191	0.00314677
	CXCL1	31.0888	31.0557	Undetermined		31.0723	-8.23847	0.0033111
	S100A8	33.9721	33.7157	Undetermined		33.8439	-11.0101	0.000484871
G2B		1	2	NRT		Av	Delta
	Pol2ra	23.2691	22.4804	Undetermined		22.8747
	TNFa	29.8334	28.5277	Undetermined		29.1806	-6.30582	0.0126404
	IL6	33.8184	32.7983	Undetermined		33.3083	-10.4336	0.000723055
	IL1b	28.6369	27.7249	Undetermined		28.1809	-5.30613	0.0252752
	IL1a	30.782	29.3897	Undetermined		30.0858	-7.21109	0.00674907
	IL17	36.302	36.3555	Undetermined		36.3288	-13.454	8.91112e-05
	IL33	26.5442	26.1875	Undetermined		26.3659	-3.49114	0.0889328
	IL23a	32.2983	31.5516	Undetermined		31.9249	-9.05019	0.00188635
	TGFb	25.9057	25.1302	Undetermined		25.518	-2.64324	0.160069
	IL10	31.97	31.4845	Undetermined		31.7272	-8.85249	0.00216338
	CXCL1	31.0275	30.5975	Undetermined		30.8125	-7.9378	0.00407834
	S100A8	34.4531	34.3943	Undetermined		34.4237	-11.5489	0.000333752
G2C		1	2	NRT		Av	Delta
	Pol2ra	22.6171	22.7063	Undetermined		22.6617
	TNFa	28.9424	28.9041	Undetermined		28.9233	-6.26153	0.0130345
	IL6	33.6994	33.9617	Undetermined		33.8305	-11.1688	0.000434363
	IL1b	27.8484	27.8171	Undetermined		27.8327	-5.17101	0.027757
	IL1a	30.2125	30.2533	Undetermined		30.2329	-7.57121	0.00525821
	IL17	35.8755	34.7871	Undetermined		35.3313	-12.6696	0.000153491
	IL33	26.5011	26.0749	Undetermined		26.288	-3.62627	0.0809814
	IL23a	32.0756	31.9343	39.6776		32.005	-9.34323	0.0015396
	TGFb	25.2862	24.8113	Undetermined		25.0488	-2.38704	0.191174
	IL10	31.4457	31.244	Undetermined		31.3448	-8.68312	0.00243287
	CXCL1	30.7582	30.7597	Undetermined		30.7589	-8.09722	0.00365169
	S100A8	34.0672	33.6738	Undetermined		33.8705	-11.2088	0.000422494
G2D		1	2	NRT		Av	Delta
	Pol2ra	22.4583	22.2437	Undetermined		22.351
	TNFa	29.4844	28.804	Undetermined		29.1442	-6.79319	0.00901666
	IL6	32.7431	32.4535	Undetermined		32.5983	-10.2473	0.00082272
	IL1b	27.0795	26.9684	Undetermined		27.024	-4.67298	0.0392006
	IL1a	29.9624	29.6269	Undetermined		29.7946	-7.44365	0.00574433
	IL17	36.0174	36.1009	Undetermined		36.0591	-13.7082	7.47196e-05
	IL33	26.6071	26.3787	Undetermined		26.4929	-4.14194	0.0566437
	IL23a	32.2919	31.5985	35.61		31.9452	-9.5942	0.00129377
	TGFb	25.4302	25.1883	Undetermined		25.3093	-2.95828	0.128668
	IL10	31.3769	31.1473	Undetermined		31.2621	-8.91112	0.00207723
	CXCL1	30.0665	29.5739	Undetermined		29.8202	-7.4692	0.00564349
	S100A8	32.3622	31.7939	Undetermined		32.0781	-9.72711	0.00117991
G2E		1	2	NRT		Av	Delta
	Pol2ra	22.2849	21.9801	Undetermined		22.1325
	TNFa	29.8882	28.6301	Undetermined		29.2592	-7.12665	0.00715592
	IL6	33.7471	32.5589	Undetermined		33.153	-11.0205	0.000481393
	IL1b	28.1263	27.2909	Undetermined		27.7086	-5.57609	0.0209619
	IL1a	29.1069	27.9267	Undetermined		28.5168	-6.38431	0.0119711
	IL17	39.8195	36.9812	Undetermined		38.4003	-16.2678	1.26735e-05
	IL33	25.6293	25.1416	Undetermined		25.3854	-3.25294	0.104898
	IL23a	31.9985	30.9856	Undetermined		31.492	-9.35954	0.0015223
	TGFb	25.8319	24.5877	Undetermined		25.2098	-3.0773	0.118478
	IL10	32.2697	31.7107	Undetermined		31.9902	-9.85769	0.0010778
	CXCL1	30.2957	30.2753	Undetermined		30.2855	-8.15298	0.00351324
	S100A8	33.1823	32.5803	Undetermined		32.8813	-10.7488	0.00058116
G3A		1	2	NRT		Av	Delta
	Pol2ra	22.8525	22.9698	Undetermined		22.9111
	TNFa	29.8677	29.1964	Undetermined		29.532	-6.62094	0.0101601
	IL6	33.0766	32.7705	Undetermined		32.9235	-10.0124	0.000968178
	IL1b	28.4832	28.189	Undetermined		28.3361	-5.42499	0.0232763
	IL1a	31.0619	30.6147	Undetermined		30.8383	-7.9272	0.00410843
	IL17	34.6873	34.6029	Undetermined		34.6451	-11.734	0.000293574
	IL33	26.8395	26.8065	Undetermined		26.823	-3.91187	0.066437
	IL23a	32.8928	32.2643	37.4423		32.5785	-9.6674	0.00122977
	TGFb	25.6264	25.3198	Undetermined		25.4731	-2.562	0.16934
	IL10	31.5139	31.1969	Undetermined		31.3554	-8.44429	0.00287089
	CXCL1	30.6725	30.3186	Undetermined		30.4956	-7.58448	0.00521009
	S100A8	34.3457	34.0469	Undetermined		34.1963	-11.2852	0.000400689
G3B		1	2	NRT		Av	Delta
	Pol2ra	22.9679	22.3397	Undetermined		22.6538
	TNFa	28.7727	29.0455	Undetermined		28.9091	-6.25531	0.0130907
	IL6	33.2699	33.1973	Undetermined		33.2336	-10.5798	0.000653368
	IL1b	27.8689	27.2229	Undetermined		27.5459	-4.89206	0.0336777
	IL1a	30.5025	30.1718	Undetermined		30.3371	-7.68333	0.00486506
	IL17	35.4376	34.1002	Undetermined		34.7689	-12.1151	0.000225421
	IL33	26.4626	27.3227	Undetermined		26.8927	-4.23884	0.052964
	IL23a	32.2153	31.9893	36.9127		32.1023	-9.44846	0.0014313
	TGFb	25.553	24.6748	Undetermined		25.1139	-2.46008	0.181736
	IL10	31.1483	29.9986	Undetermined		30.5735	-7.91965	0.00412998
	CXCL1	30.0475	29.9945	Undetermined		30.021	-7.36716	0.00605708
	S100A8	34.2176	33.5156	Undetermined		33.8666	-11.2128	0.000421331
G3C		1	2	NRT		Av	Delta
	Pol2ra	22.9702	23.6602	Undetermined		23.3152
	TNFa	29.7183	28.5956	Undetermined		29.157	-5.84173	0.0174366
	IL6	33.3373	32.5395	Undetermined		32.9384	-9.62318	0.00126805
	IL1b	27.976	28.2308	Undetermined		28.1034	-4.78821	0.0361914
	IL1a	31.2927	29.8571	Undetermined		30.5749	-7.25972	0.00652538
	IL17	35.9181	34.7019	Undetermined		35.31	-11.9948	0.000245023
	IL33	26.3726	25.7547	Undetermined		26.0637	-2.74844	0.148811
	IL23a	31.6522	31.2645	39.3229		31.4584	-8.14313	0.00353732
	TGFb	25.7005	25.1639	Undetermined		25.4322	-2.11697	0.23053
	IL10	30.8342	29.9324	Undetermined		30.3833	-7.06807	0.00745244
	CXCL1	30.6256	29.9969	Undetermined		30.3112	-6.996	0.00783417
	S100A8	33.0132	32.6453	Undetermined		32.8293	-9.51404	0.0013677
G3D		1	2	NRT		Av	Delta
	Pol2ra	22.9395	22.7182	Undetermined		22.8288
	TNFa	30.2117	28.3145	Undetermined		29.2631	-6.43428	0.0115635
	IL6	33.258	32.0031	Undetermined		32.6306	-9.80174	0.00112042
	IL1b	28.252	27.3678	Undetermined		27.8099	-4.98109	0.0316624
	IL1a	30.9658	29.9998	Undetermined		30.4828	-7.65397	0.00496508
	IL17	34.9123	36.1342	Undetermined		35.5232	-12.6944	0.000150873
	IL33	26.4619	26.3134	Undetermined		26.3876	-3.5588	0.0848582
	IL23a	31.8918	31.8958	39.2591		31.8938	-9.06495	0.00186715
	TGFb	26.3606	25.728	Undetermined		26.0443	-3.21546	0.107659
	IL10	30.8581	31.4977	Undetermined		31.1779	-8.34904	0.00306682
	CXCL1	30.4995	30.9048	Undetermined		30.7022	-7.87335	0.00426466
	S100A8	33.5741	33.7666	Undetermined		33.6704	-10.8415	0.000544972
G3E		1	2	NRT		Av	Delta
	Pol2ra					#DIV/0!
	TNFa					#DIV/0!	#DIV/0!	#DIV/0!
	IL6					#DIV/0!	#DIV/0!	#DIV/0!
	IL1b					#DIV/0!	#DIV/0!	#DIV/0!
	IL1a					#DIV/0!	#DIV/0!	#DIV/0!
	IL17					#DIV/0!	#DIV/0!	#DIV/0!
	IL33					#DIV/0!	#DIV/0!	#DIV/0!
	IL23a					#DIV/0!	#DIV/0!	#DIV/0!
	TGFb					#DIV/0!	#DIV/0!	#DIV/0!
	IL10					#DIV/0!	#DIV/0!	#DIV/0!
	CXCL1					#DIV/0!	#DIV/0!	#DIV/0!
	S100A8					#DIV/0!	#DIV/0!	#DIV/0!
G4A		1	2	NRT		Av	Delta
	Pol2ra	22.4724	22.2446	Undetermined		22.3585
	TNFa	28.4821	28.1812	Undetermined		28.3316	-5.50279	0.0220544
	IL6	32.5542	32.1055	Undetermined		32.3299	-9.50105	0.00138006
	IL1b	28.0575	27.8443	Undetermined		27.9509	-5.12205	0.028715
	IL1a	30.1118	29.8775	Undetermined		29.9946	-7.1658	0.00696431
	IL17	35.7	35.4126	Undetermined		35.5563	-12.7274	0.000147454
	IL33	25.4107	25.7616	Undetermined		25.5861	-2.75731	0.147899
	IL23a	31.4921	31.1462	39.4841		31.3192	-8.49036	0.00278066
	TGFb	24.6775	24.8965	Undetermined		24.787	-1.95817	0.257355
	IL10	30.2481	30.2065	Undetermined		30.2273	-7.39845	0.00592713
	CXCL1	30.5348	29.9583	Undetermined		30.2465	-7.41772	0.00584849
	S100A8	31.8742	31.8665	Undetermined		31.8704	-9.04154	0.00189769
G4B		1	2	NRT		Av	Delta
	Pol2ra	23.0415	22.3204	Undetermined		22.6809
	TNFa	29.7913	29.2782	Undetermined		29.5347	-6.70591	0.00957899
	IL6	34.2249	33.5238	Undetermined		33.8743	-11.0455	0.000473117
	IL1b	28.8585	28.0757	Undetermined		28.4671	-5.63826	0.0200777
	IL1a	31.376	30.0208	Undetermined		30.6984	-7.86957	0.00427587
	IL17	37.1832	35.6962	Undetermined		36.4397	-13.6109	7.99311e-05
	IL33	26.7789	26.8515	Undetermined		26.8152	-3.98635	0.0630944
	IL23a	32.4773	32.0692	Undetermined		32.2733	-9.44443	0.00143531
	TGFb	25.9173	25.5314	Undetermined		25.7243	-2.89551	0.134389
	IL10	32.9045	32.6308	Undetermined		32.7677	-9.93882	0.00101886
	CXCL1	31.4527	31.9479	Undetermined		31.7003	-8.87147	0.00213511
	S100A8	33.9445	33.8535	Undetermined		33.899	-11.0702	0.000465106
G4C		1	2	NRT		Av	Delta
	Pol2ra	22.9451	21.8955	Undetermined		22.4203
	TNFa	28.9462	28.3506	Undetermined		28.6484	-5.81962	0.017706
	IL6	33.7966	33.4218	Undetermined		33.6092	-10.7804	0.000568569
	IL1b	28.9644	27.8661	Undetermined		28.4152	-5.58639	0.0208127
	IL1a	30.9098	30.3474	Undetermined		30.6286	-7.79979	0.00448777
	IL17	36.6973	35.7172	Undetermined		36.2072	-13.3784	9.39073e-05
	IL33	26.1067	25.9853	Undetermined		26.046	-3.21718	0.107531
	IL23a	31.9796	31.8635	37.5971		31.9216	-9.09274	0.00183152
	TGFb	25.35	25.1765	Undetermined		25.2632	-2.43442	0.184998
	IL10	31.5703	31.6051	Undetermined		31.5877	-8.75884	0.00230849
	CXCL1	30.3423	29.9786	Undetermined		30.1605	-7.33163	0.00620813
	S100A8	34.576	33.8389	Undetermined		34.2075	-11.3786	0.000375571
G4D		1	2	NRT		Av	Delta
	Pol2ra					#DIV/0!
	TNFa					#DIV/0!	#DIV/0!	#DIV/0!
	IL6					#DIV/0!	#DIV/0!	#DIV/0!
	IL1b					#DIV/0!	#DIV/0!	#DIV/0!
	IL1a					#DIV/0!	#DIV/0!	#DIV/0!
	IL17					#DIV/0!	#DIV/0!	#DIV/0!
	IL33					#DIV/0!	#DIV/0!	#DIV/0!
	IL23a					#DIV/0!	#DIV/0!	#DIV/0!
	TGFb					#DIV/0!	#DIV/0!	#DIV/0!
	IL10					#DIV/0!	#DIV/0!	#DIV/0!
	CXCL1					#DIV/0!	#DIV/0!	#DIV/0!
	S100A8					#DIV/0!	#DIV/0!	#DIV/0!
G4E		1	2	NRT		Av	Delta
	Pol2ra	23.6099	22.1367	Undetermined		22.8733
	TNFa	29.7898	29.2278	Undetermined		29.5088	-6.67997	0.00975281
	IL6	33.181	32.9966	Undetermined		33.0888	-10.26	0.000815539
	IL1b	28.3012	27.9448	Undetermined		28.123	-5.29414	0.0254862
	IL1a	31.5737	29.6575	Undetermined		30.6156	-7.78678	0.00452841
	IL17	35.812	34.3377	Undetermined		35.0749	-12.246	0.000205861
	IL33	26.5363	25.7346	Undetermined		26.1355	-3.30665	0.101065
	IL23a	32.2404	31.7842	39.7038		32.0123	-9.18347	0.00171988
	TGFb	26.9859	25.2494	Undetermined		26.1176	-3.28882	0.102322
	IL10	32.3132	31.6278	Undetermined		31.9705	-9.14165	0.00177047
	CXCL1	30.9009	30.9545	Undetermined		30.9277	-8.09883	0.00364762
	S100A8	33.369	32.9079	Undetermined		33.1384	-10.3096	0.000787956

## Sheet: Caecum
G1A-E	822-E8 vs. PBS
G2A-E	822-E8 vs. F084
G3A-E	F016 vs. 822-E8
G4A-E	822-E8 vs. F016
G1A		1	2	NRT		Av	Delta
	Pol2ra	22.9115	22.6068	Undetermined		22.7592
	TNFa	28.2453	28.1887	Undetermined		28.217	-5.45783	0.0227525
	IL6	31.8716	31.5028	Undetermined		31.6872	-8.92803	0.00205303
	IL1b	27.158	26.8978	Undetermined		27.0279	-4.26873	0.0518783
	IL1a	30.7069	30.3724	Undetermined		30.5396	-7.78045	0.00454834
	IL17	33.123	33.0902	Undetermined		33.1066	-10.3474	0.000767578
	IL33	27.1836	27.203	Undetermined		27.1933	-4.43413	0.0462589
	IL23a	32.3753	32.6114	36.2198		32.4933	-9.73416	0.00117416
	TGFb	25.6117	25.045	Undetermined		25.3284	-2.56919	0.168498
	IL10	31.2748	31.162	Undetermined		31.2184	-8.45922	0.00284134
	CXCL1	29.9843	30.0582	Undetermined		30.0213	-7.26208	0.00651473
	S100A8	30.3885	30.4515	Undetermined		30.42	-7.66082	0.00494155
G1B		1	2	NRT		Av	Delta
	Pol2ra	22.785	22.783	Undetermined		22.784
	TNFa	27.9494	27.7352	Undetermined		27.8423	-5.05826	0.0300131
	IL6	31.5872	31.3093	Undetermined		31.4482	-8.66422	0.00246495
	IL1b	27.2895	27.1061	Undetermined		27.1978	-4.41378	0.046916
	IL1a	30.6655	30.5482	Undetermined		30.6068	-7.82283	0.00441666
	IL17	34.1587	33.772	Undetermined		33.9653	-11.1813	0.000430615
	IL33	27.15	26.9339	Undetermined		27.0419	-4.25792	0.0522682
	IL23a	32.418	32.1473	35.3623		32.2826	-9.4986	0.00138241
	TGFb	25.4299	25.2333	Undetermined		25.3316	-2.54755	0.171045
	IL10	31.1992	30.9076	Undetermined		31.0534	-8.26938	0.00324092
	CXCL1	29.7139	29.7289	Undetermined		29.7214	-6.93743	0.0081588
	S100A8	30.8819	30.924	Undetermined		30.903	-8.11895	0.0035971
G1C		1	2	NRT		Av	Delta
	Pol2ra	23.8231	23.6812	Undetermined		23.7522
	TNFa	29.8037	29.6854	Undetermined		29.7446	-5.99243	0.0157072
	IL6	32.5288	32.0993	Undetermined		32.3141	-8.56192	0.00264609
	IL1b	28.6055	28.3366	Undetermined		28.4711	-4.71889	0.0379728
	IL1a	31.9432	31.8614	Undetermined		31.9023	-8.15013	0.00352019
	IL17	34.0378	33.8708	Undetermined		33.9543	-10.2021	0.000848898
	IL33	28.3374	27.8367	Undetermined		28.0871	-4.3349	0.0495525
	IL23a	33.7168	32.5557	38.509		33.1362	-9.38404	0.00149666
	TGFb	27.0524	26.5662	Undetermined		26.8093	-3.05712	0.120148
	IL10	32.4919	32.1397	Undetermined		32.3158	-8.56362	0.00264297
	CXCL1	30.4903	30.8096	Undetermined		30.65	-6.89779	0.00838606
	S100A8	31.2161	30.8499	Undetermined		31.033	-7.28082	0.00643065
G1D		1	2	NRT		Av	Delta
	Pol2ra	23.9314	23.8064	Undetermined		23.8689
	TNFa	30.0942	30.0934	Undetermined		30.0938	-6.22494	0.0133692
	IL6	33.5028	33.2461	Undetermined		33.3745	-9.50556	0.00137576
	IL1b	29.4432	29.0331	Undetermined		29.2381	-5.36921	0.024194
	IL1a	33.1181	32.876	Undetermined		32.997	-9.12814	0.00178713
	IL17	33.6019	33.4562	Undetermined		33.5291	-9.66016	0.00123595
	IL33	28.3804	28.2081	Undetermined		28.2943	-4.42536	0.0465407
	IL23a	34.0494	33.443	36.7658		33.7462	-9.87731	0.00106325
	TGFb	27.3706	27.0375	Undetermined		27.2041	-3.33516	0.0990873
	IL10	33.533	32.9733	Undetermined		33.2532	-9.38427	0.00149642
	CXCL1	31.3395	31.3298	Undetermined		31.3346	-7.46573	0.00565705
	S100A8	32.3278	32.1975	Undetermined		32.2626	-8.39374	0.00297327
G1E		1	2	NRT		Av	Delta
	Pol2ra	23.0652	22.4338	Undetermined		22.7495
	TNFa	28.8804	28.1914	Undetermined		28.5359	-5.78641	0.0181183
	IL6	31.9995	31.4931	Undetermined		31.7463	-8.99681	0.00195745
	IL1b	27.8781	27.7221	Undetermined		27.8001	-5.05059	0.0301733
	IL1a	31.4838	31.3569	Undetermined		31.4204	-8.67086	0.00245364
	IL17	33.3471	33.5759	Undetermined		33.4615	-10.712	0.000596154
	IL33	27.0708	26.782	Undetermined		26.9264	-4.17687	0.0552886
	IL23a	32.0339	32.158	34.4374		32.0959	-9.34645	0.00153616
	TGFb	26.1312	25.3666	Undetermined		25.7489	-2.99937	0.125055
	IL10	31.9151	32.0242	Undetermined		31.9697	-9.22017	0.00167669
	CXCL1	30.5861	29.7912	Undetermined		30.1887	-7.4392	0.00576206
	S100A8	31.5546	30.7373	Undetermined		31.1459	-8.39645	0.00296767
G2A		1	2	NRT		Av	Delta
	Pol2ra	23.2495	23.1161	Undetermined		23.1828
	TNFa	28.5709	28.4054	Undetermined		28.4881	-5.30532	0.0252895
	IL6	31.9291	31.6064	Undetermined		31.7678	-8.58497	0.00260416
	IL1b	27.0169	26.9993	Undetermined		27.0081	-3.8253	0.0705457
	IL1a	30.9329	31.0172	Undetermined		30.975	-7.79221	0.00451139
	IL17	34.3438	34.053	Undetermined		34.1984	-11.0155	0.000483048
	IL33	26.9493	26.991	Undetermined		26.9701	-3.78729	0.0724291
	IL23a	33.0986	32.9695	37.8637		33.034	-9.85123	0.00108264
	TGFb	25.8959	25.8988	Undetermined		25.8974	-2.71453	0.152351
	IL10	31.9199	31.7173	Undetermined		31.8186	-8.63577	0.00251405
	CXCL1	30.3363	30.2196	Undetermined		30.278	-7.09515	0.00731387
	S100A8	31.1824	31.2419	Undetermined		31.2122	-8.02933	0.00382763
G2B		1	2	NRT		Av	Delta
	Pol2ra	23.1862	22.8927	Undetermined		23.0395
	TNFa	27.0296	27.673	Undetermined		27.3513	-4.31184	0.0503508
	IL6	31.7963	31.3919	Undetermined		31.5941	-8.55466	0.00265945
	IL1b	27.5948	27.2087	Undetermined		27.4017	-4.3623	0.0486203
	IL1a	31.2473	30.6833	Undetermined		30.9653	-7.92584	0.00411231
	IL17	33.8127	33.3524	Undetermined		33.5826	-10.5431	0.000670209
	IL33	27.404	27.2861	Undetermined		27.345	-4.30558	0.0505696
	IL23a	32.1441	32.0875	34.5441		32.1158	-9.07631	0.0018525
	TGFb	25.667	25.4532	Undetermined		25.5601	-2.52064	0.174265
	IL10	31.3471	30.7741	Undetermined		31.0606	-8.02114	0.00384942
	CXCL1	30.235	29.9592	Undetermined		30.0971	-7.05766	0.00750642
	S100A8	31.0281	30.5718	Undetermined		30.7999	-7.76048	0.00461171
G2C		1	2	NRT		Av	Delta
	Pol2ra	23.3804	22.544	Undetermined		22.9622
	TNFa	28.2552	27.5985	Undetermined		27.9268	-4.96459	0.0320265
	IL6	31.9878	31.4927	Undetermined		31.7403	-8.77802	0.00227799
	IL1b	27.5966	26.963	Undetermined		27.2798	-4.31755	0.0501518
	IL1a	31.3428	30.4636	Undetermined		30.9032	-7.94096	0.00406942
	IL17	33.8044	33.4309	Undetermined		33.6177	-10.6555	0.000619994
	IL33	26.7408	26.8253	Undetermined		26.783	-3.82078	0.0707669
	IL23a	31.3127	31.0384	32.0268		31.1755	-8.21331	0.00336936
	TGFb	26.1706	25.9554	Undetermined		26.063	-3.10079	0.116566
	IL10	32.0674	31.6039	Undetermined		31.8356	-8.87341	0.00213224
	CXCL1	30.236	29.4351	Undetermined		29.8355	-6.87327	0.00852979
	S100A8	30.9865	30.3747	Undetermined		30.6806	-7.71836	0.00474833
G2D		1	2	NRT		Av	Delta
	Pol2ra	22.9755	22.4606	Undetermined		22.718
	TNFa	27.9936	27.0848	Undetermined		27.5392	-4.82117	0.0353738
	IL6	31.4973	31.0955	Undetermined		31.2964	-8.57839	0.00261606
	IL1b	27.165	26.9649	Undetermined		27.0649	-4.34689	0.0491424
	IL1a	30.9621	30.6293	Undetermined		30.7957	-8.07771	0.0037014
	IL17	34.8793	33.9166	Undetermined		34.398	-11.6799	0.000304782
	IL33	27.1216	27.2894	Undetermined		27.2055	-4.48751	0.0445785
	IL23a	32.137	30.8714	33.4589		31.5042	-8.78621	0.0022651
	TGFb	25.3699	25.5255	Undetermined		25.4477	-2.72969	0.150759
	IL10	31.9269	30.9875	Undetermined		31.4572	-8.73916	0.00234019
	CXCL1	29.9738	30.0681	Undetermined		30.0209	-7.30291	0.00633293
	S100A8	30.5177	30.6271	Undetermined		30.5724	-7.85442	0.004321
G2E		1	2	NRT		Av	Delta
	Pol2ra	23.9938	23.8493	Undetermined		23.9215
	TNFa	28.8876	28.7837	Undetermined		28.8356	-4.91407	0.0331679
	IL6	32.292	32.2176	Undetermined		32.2548	-8.33323	0.00310062
	IL1b	28.0146	27.8263	Undetermined		27.9205	-3.99892	0.0625467
	IL1a	31.978	31.7394	Undetermined		31.8587	-7.93717	0.00408013
	IL17	34.6774	34.2411	Undetermined		34.4593	-10.5377	0.000672714
	IL33	28.1594	27.9825	Undetermined		28.0709	-4.14937	0.0563527
	IL23a	34.3922	34.6914	38.6652		34.5418	-10.6202	0.000635323
	TGFb	26.6314	26.4752	Undetermined		26.5533	-2.63178	0.161345
	IL10	32.7357	32.7058	Undetermined		32.7207	-8.79918	0.00224483
	CXCL1	30.7587	30.7337	Undetermined		30.7462	-6.82466	0.00882211
	S100A8	31.9332	31.9739	Undetermined		31.9536	-8.03201	0.00382053
G3A		1	2	NRT		Av	Delta
	Pol2ra	22.8936	22.4648	Undetermined		22.6792
	TNFa	28.3214	27.3926	Undetermined		27.857	-5.17782	0.0276263
	IL6	31.9382	30.8855	Undetermined		31.4118	-8.73266	0.00235076
	IL1b	26.8923	26.2246	Undetermined		26.5584	-3.87925	0.0679564
	IL1a	31.1016	30.205	Undetermined		30.6533	-7.9741	0.00397702
	IL17	33.2063	32.8861	Undetermined		33.0462	-10.367	0.000757197
	IL33	27.2745	26.833	Undetermined		27.0538	-4.37458	0.0482081
	IL23a	32.9639	32.5946	39.7275		32.7793	-10.1001	0.000911118
	TGFb	25.7116	25.6507	Undetermined		25.6811	-3.00196	0.12483
	IL10	31.4023	30.7111	Undetermined		31.0567	-8.37749	0.00300693
	CXCL1	29.8875	29.1858	Undetermined		29.5366	-6.85745	0.00862385
	S100A8	30.1943	28.8089	Undetermined		29.5016	-6.82246	0.00883559
G3B		1	2	NRT		Av	Delta
	Pol2ra	23.3136	22.5568	Undetermined		22.9352
	TNFa	28.064	27.4618	Undetermined		27.7629	-4.82767	0.0352149
	IL6	31.2253	30.8878	Undetermined		31.0565	-8.12134	0.00359115
	IL1b	27.4843	26.731	Undetermined		27.1076	-4.17244	0.0554589
	IL1a	30.9844	30.7183	Undetermined		30.8513	-7.91612	0.0041401
	IL17	32.974	32.3247	Undetermined		32.6493	-9.71414	0.00119057
	IL33	26.976	26.7933	Undetermined		26.8846	-3.94944	0.0647293
	IL23a	32.0565	32.5406	38.1079		32.2986	-9.36336	0.00151826
	TGFb	24.2886	24.0858	Undetermined		24.1872	-1.25197	0.419876
	IL10	31.8209	30.9865	Undetermined		31.4037	-8.4685	0.00282312
	CXCL1	29.7215	28.6497	Undetermined		29.1856	-6.2504	0.0131354
	S100A8	30.6332	30.5472	Undetermined		30.5902	-7.65494	0.00496172
G3C		1	2	NRT		Av	Delta
	Pol2ra	22.8436	22.5055	Undetermined		22.6745
	TNFa	28.3729	27.9183	Undetermined		28.1456	-5.47109	0.0225444
	IL6	31.4546	30.2691	Undetermined		30.8619	-8.18738	0.00343047
	IL1b	26.2356	26.4474	Undetermined		26.3415	-3.66695	0.0787296
	IL1a	30.568	30.3757	Undetermined		30.4719	-7.79735	0.00449535
	IL17	32.9698	32.1842	Undetermined		32.577	-9.90249	0.00104485
	IL33	27.5143	26.8013	Undetermined		27.1578	-4.48327	0.0447096
	IL23a	32.7152	32.6275	Undetermined		32.6713	-9.99681	0.000978724
	TGFb	25.7094	25.6068	Undetermined		25.6581	-2.98361	0.126428
	IL10	31.4307	30.9859	Undetermined		31.2083	-8.53376	0.00269826
	CXCL1	29.4634	29.0961	Undetermined		29.2798	-6.60523	0.0102713
	S100A8	30.333	30.0129	Undetermined		30.173	-7.49844	0.00553025
G3D		1	2	NRT		Av	Delta
	Pol2ra	23.0455	22.808	Undetermined		22.9268
	TNFa	28.2475	28.176	Undetermined		28.2117	-5.28496	0.0256488
	IL6	31.6202	31.2609	Undetermined		31.4406	-8.51379	0.00273586
	IL1b	28.0932	26.2972	Undetermined		27.1952	-4.26845	0.0518882
	IL1a	31.3278	31.2502	Undetermined		31.289	-8.36226	0.00303884
	IL17	33.2833	32.9614	Undetermined		33.1224	-10.1956	0.000852751
	IL33	27.4938	26.3361	Undetermined		26.9149	-3.98816	0.0630149
	IL23a	33.0348	32.3243	38.8596		32.6796	-9.75278	0.0011591
	TGFb	25.9849	25.2538	Undetermined		25.6194	-2.69261	0.154684
	IL10	32.2776	31.419	Undetermined		31.8483	-8.92154	0.00206229
	CXCL1	29.9396	29.9705	Undetermined		29.9551	-7.02829	0.00766077
	S100A8	31.3909	31.7903	Undetermined		31.5906	-8.6638	0.00246568
G3E		1	2	NRT		Av	Delta
	Pol2ra					#DIV/0!
	TNFa					#DIV/0!	#DIV/0!	#DIV/0!
	IL6					#DIV/0!	#DIV/0!	#DIV/0!
	IL1b					#DIV/0!	#DIV/0!	#DIV/0!
	IL1a					#DIV/0!	#DIV/0!	#DIV/0!
	IL17					#DIV/0!	#DIV/0!	#DIV/0!
	IL33					#DIV/0!	#DIV/0!	#DIV/0!
	IL23a					#DIV/0!	#DIV/0!	#DIV/0!
	TGFb					#DIV/0!	#DIV/0!	#DIV/0!
	IL10					#DIV/0!	#DIV/0!	#DIV/0!
	CXCL1					#DIV/0!	#DIV/0!	#DIV/0!
	S100A8					#DIV/0!	#DIV/0!	#DIV/0!
G4A		1	2	NRT		Av	Delta
	Pol2ra	23.4078	22.3156	Undetermined		22.8617
	TNFa	26.5031	25.9053	Undetermined		26.2042	-3.27741	0.103134
	IL6	30.9294	30.5919	Undetermined		30.7606	-7.83388	0.00438296
	IL1b	25.8021	25.3755	Undetermined		25.5888	-2.66204	0.157996
	IL1a	29.8768	29.0696	Undetermined		29.4732	-6.54644	0.0106986
	IL17	32.2955	32.0784	Undetermined		32.187	-9.26021	0.00163079
	IL33	26.4243	26.1692	Undetermined		26.2967	-3.36995	0.096726
	IL23a	32.2333	32.1875	Undetermined		32.2104	-9.28362	0.00160455
	TGFb	24.893	24.5105	Undetermined		24.7017	-1.77497	0.2922
	IL10	29.8534	29.4752	Undetermined		29.6643	-6.73754	0.00937129
	CXCL1	28.3539	28.0212	Undetermined		28.1876	-5.26081	0.0260819
	S100A8	28.6577	27.9538	Undetermined		28.3058	-5.379	0.0240303
G4B		1	2	NRT		Av	Delta
	Pol2ra	23.254	23.2478	Undetermined		23.2509
	TNFa	27.8388	27.7686	Undetermined		27.8037	-4.87697	0.0340318
	IL6	31.5723	30.2419	Undetermined		30.9071	-7.98031	0.00395992
	IL1b	26.7771	26.9886	Undetermined		26.8829	-3.9561	0.0644309
	IL1a	31.1323	29.9139	Undetermined		30.5231	-7.59637	0.00516731
	IL17	32.1882	31.6268	Undetermined		31.9075	-8.98074	0.00197938
	IL33	27.0719	26.8104	Undetermined		26.9412	-4.01441	0.061879
	IL23a	32.9591	32.5101	39.5222		32.7346	-9.80785	0.00111569
	TGFb	25.384	24.5988	Undetermined		24.9914	-2.06462	0.23905
	IL10	31.6619	31.881	Undetermined		31.7714	-8.84464	0.0021752
	CXCL1	28.5705	28.7432	Undetermined		28.6569	-5.73009	0.0188396
	S100A8	30.2698	30.6212	Undetermined		30.4455	-7.5187	0.00545312
G4C		1	2	NRT		Av	Delta
	Pol2ra	23.7084	23.2929	41.4623		23.5006
	TNFa	28.3465	28.371	Undetermined		28.3588	-5.43202	0.0231633
	IL6	30.9516	30.6792	Undetermined		30.8154	-7.88861	0.0042198
	IL1b	26.5512	26.226	Undetermined		26.3886	-3.46184	0.0907577
	IL1a	30.76	30.6969	Undetermined		30.7285	-7.8017	0.00448183
	IL17	33.6814	33.5511	Undetermined		33.6162	-10.6895	0.000605549
	IL33	26.3741	26.4339	Undetermined		26.404	-3.47727	0.0897919
	IL23a	33.3733	32.773	Undetermined		33.0731	-10.1464	0.000882346
	TGFb	24.9574	24.4747	Undetermined		24.716	-1.78928	0.289317
	IL10	30.5855	30.4503	Undetermined		30.5179	-7.5911	0.00518621
	CXCL1	29.4228	29.5002	Undetermined		29.4615	-6.53475	0.0107856
	S100A8	30.9276	30.0824	Undetermined		30.505	-7.57823	0.00523269
G4D		1	2	NRT		Av	Delta
	Pol2ra					#DIV/0!
	TNFa					#DIV/0!	#DIV/0!	#DIV/0!
	IL6					#DIV/0!	#DIV/0!	#DIV/0!
	IL1b					#DIV/0!	#DIV/0!	#DIV/0!
	IL1a					#DIV/0!	#DIV/0!	#DIV/0!
	IL17					#DIV/0!	#DIV/0!	#DIV/0!
	IL33					#DIV/0!	#DIV/0!	#DIV/0!
	IL23a					#DIV/0!	#DIV/0!	#DIV/0!
	TGFb					#DIV/0!	#DIV/0!	#DIV/0!
	IL10					#DIV/0!	#DIV/0!	#DIV/0!
	CXCL1					#DIV/0!	#DIV/0!	#DIV/0!
	S100A8					#DIV/0!	#DIV/0!	#DIV/0!
G4E		1	2	NRT		Av	Delta
	Pol2ra	22.5998	21.9586	Undetermined		22.2792
	TNFa	27.714	26.6319	Undetermined		27.173	-4.24621	0.0526943
	IL6	30.5602	29.9504	Undetermined		30.2553	-7.32858	0.00622124
	IL1b	26.5525	26.3228	Undetermined		26.4377	-3.51089	0.0877237
	IL1a	31.0103	29.7559	Undetermined		30.3831	-7.45632	0.00569409
	IL17	32.8137	33.0557	Undetermined		32.9347	-10.0079	0.000971208
	IL33	26.5637	26.2694	Undetermined		26.4165	-3.48975	0.0890183
	IL23a	32.0781	33.0047	38.2247		32.5414	-9.61464	0.00127557
	TGFb	24.2158	24.6089	Undetermined		24.4124	-1.48559	0.357104
	IL10	31.0089	30.2128	Undetermined		30.6108	-7.68408	0.00486252
	CXCL1	29.3842	28.98	Undetermined		29.1821	-6.25534	0.0130905
	S100A8	31.3579	30.9	Undetermined		31.1289	-8.20218	0.00339546

## Sheet: Sheet3
G1A-E	822-E8 vs. PBS
G2A-E	822-E8 vs. F084
G3A-E	F016 vs. 822-E8
G4A-E	822-E8 vs. F016
G1A		1	2	NRT		Av	Delta
	Pol2ra	23.4087	21.6691	Undetermined		22.5389
	TNFa	27.5515	26.6308	Undetermined		27.0912	-4.55227	0.0426216
	IL6	33.6209	32.2473	Undetermined		32.9341	-10.3952	0.000742554
	IL1b	28.9767	28.9822	Undetermined		28.9795	-6.44059	0.0115131
	IL1a	32.4212	31.5753	Undetermined		31.9983	-9.45938	0.0014205
	IL17	37.0681	36.285	Undetermined		36.6766	-14.1377	5.54795e-05
	IL33	26.8272	25.7716	Undetermined		26.2994	-3.76053	0.0737851
	IL23a	31.7067	30.7738	39.1339		31.2402	-8.70135	0.00240233
	TGFb	26.042	25.8198	Undetermined		25.9309	-3.39202	0.0952579
	IL10	32.6586	32.2318	Undetermined		32.4452	-9.90631	0.00104209
	CXCL1	29.5757	29.0773	Undetermined		29.3265	-6.78762	0.00905155
	S100A8	31.9669	31.0372	Undetermined		31.502	-8.96313	0.00200368
G1B		1	2	NRT		Av	Delta
	Pol2ra	22.5424	22.1497	Undetermined		22.346
	TNFa	26.9898	26.0643	Undetermined		26.5271	-4.18102	0.0551298
	IL6	32.9705	32.3314	Undetermined		32.651	-10.305	0.000790494
	IL1b	28.3139	28.1299	Undetermined		28.2219	-5.87583	0.0170294
	IL1a	31.4968	31.7677	Undetermined		31.6323	-9.28624	0.00160163
	IL17	36.4547	37.2001	Undetermined		36.8274	-14.4814	4.37193e-05
	IL33	26.6145	26.3251	Undetermined		26.4698	-4.12378	0.0573611
	IL23a	31.779	31.3654	36.9803		31.5722	-9.22614	0.00166976
	TGFb	25.9728	25.387	Undetermined		25.6799	-3.33387	0.099176
	IL10	32.4191	31.6755	Undetermined		32.0473	-9.70122	0.00120127
	CXCL1	28.988	28.0999	Undetermined		28.544	-6.19794	0.0136218
	S100A8	32.1297	31.3417	Undetermined		31.7357	-9.38969	0.00149081
G1C		1	2	NRT		Av	Delta
	Pol2ra	22.3377	22.2449	Undetermined		22.2913
	TNFa	27.1395	25.705	Undetermined		26.4222	-4.13095	0.057077
	IL6	32.7398	32.2943	Undetermined		32.5171	-10.2258	0.000835088
	IL1b	27.7797	27.9869	Undetermined		27.8833	-5.59199	0.0207321
	IL1a	30.8721	31.7367	Undetermined		31.3044	-9.01311	0.00193546
	IL17	36.6452	37.651	Undetermined		37.1481	-14.8568	3.37025e-05
	IL33	26.1747	26.4002	Undetermined		26.2874	-3.99614	0.0626675
	IL23a	31.0355	31.1218	38.009		31.0787	-8.78737	0.00226328
	TGFb	25.7057	25.596	Undetermined		25.6508	-3.35954	0.0974268
	IL10	32.1324	31.6655	Undetermined		31.8989	-9.60766	0.00128176
	CXCL1	28.5186	28.3093	Undetermined		28.414	-6.12269	0.0143512
	S100A8	32.2382	32.2056	Undetermined		32.2219	-9.9306	0.00102469
G1D		1	2	NRT		Av	Delta
	Pol2ra	22.5469	22.5275	Undetermined		22.5372
	TNFa	29.3091	27.9003	Undetermined		28.6047	-6.06752	0.0149106
	IL6	33.4516	32.9519	Undetermined		33.2017	-10.6645	0.000616118
	IL1b	29.2691	28.2145	Undetermined		28.7418	-6.20459	0.0135591
	IL1a	33.9259	33.4627	Undetermined		33.6943	-11.1571	0.00043791
	IL17	35.8932	34.5275	Undetermined		35.2103	-12.6731	0.000153112
	IL33	26.8539	26.6558	Undetermined		26.7548	-4.2176	0.0537498
	IL23a	32.5522	32.3083	40.005		32.4302	-9.89303	0.00105172
	TGFb	26.1138	25.7629	Undetermined		25.9384	-3.40116	0.0946564
	IL10	32.8019	33.1527	Undetermined		32.9773	-10.4401	0.000719831
	CXCL1	31.2249	31.6833	Undetermined		31.4541	-8.91689	0.00206894
	S100A8	32.8628	32.1159	Undetermined		32.4894	-9.95215	0.00100949
G1E		1	2	NRT		Av	Delta
	Pol2ra	22.3488	21.6609	Undetermined		22.0049
	TNFa	27.1815	26.8893	Undetermined		27.0354	-5.03053	0.0305956
	IL6	32.9732	32.1163	Undetermined		32.5447	-10.5399	0.000671711
	IL1b	27.2144	26.5386	Undetermined		26.8765	-4.8716	0.0341588
	IL1a	31.3758	30.1161	Undetermined		30.7459	-8.74107	0.00233709
	IL17	36.1448	36.8708	Undetermined		36.5078	-14.503	4.30693e-05
	IL33	25.9636	26.543	Undetermined		26.2533	-4.24843	0.0526131
	IL23a	30.8928	30.9306	38.1529		30.9117	-8.90682	0.00208343
	TGFb	24.3452	24.8449	Undetermined		24.5951	-2.59023	0.166059
	IL10	32.3822	32.0962	Undetermined		32.2392	-10.2344	0.000830138
	CXCL1	28.9692	28.3375	Undetermined		28.6534	-6.6485	0.00996788
	S100A8	31.7081	31.5967	Undetermined		31.6524	-9.64753	0.00124682
G2A		1	2	NRT		Av	Delta
	Pol2ra	22.2482	22.4527	Undetermined		22.3505
	TNFa	27.0491	27.1098	Undetermined		27.0795	-4.72901	0.0377074
	IL6	33.3145	32.3044	Undetermined		32.8095	-10.459	0.000710429
	IL1b	28.8471	28.075	Undetermined		28.4611	-6.11063	0.0144717
	IL1a	32.2859	31.9786	Undetermined		32.1323	-9.78182	0.001136
	IL17	37.5944	37.2576	Undetermined		37.426	-15.0756	2.89605e-05
	IL33	25.9786	26.43	Undetermined		26.2043	-3.85388	0.0691617
	IL23a	30.2448	30.6424	38.2859		30.4436	-8.09312	0.00366208
	TGFb	25.9445	25.576	Undetermined		25.7603	-3.40982	0.0940896
	IL10	31.3452	30.5818	Undetermined		30.9635	-8.61305	0.00255396
	CXCL1	29.0052	28.9213	Undetermined		28.9632	-6.61279	0.0102177
	S100A8	32.7795	33.0239	Undetermined		32.9017	-10.5513	0.000666434
G2B		1	2	NRT		Av	Delta
	Pol2ra	22.5766	22.4039	Undetermined		22.4902
	TNFa	27.0256	26.5984	Undetermined		26.812	-4.32176	0.050006
	IL6	32.2662	31.6803	Undetermined		31.9733	-9.48305	0.00139739
	IL1b	28.5906	27.9997	Undetermined		28.2951	-5.80491	0.0178874
	IL1a	32.1384	31.6304	Undetermined		31.8844	-9.39418	0.00148618
	IL17	36.4552	36.0609	Undetermined		36.2581	-13.7678	7.16915e-05
	IL33	25.9148	25.9355	Undetermined		25.9251	-3.43491	0.0924673
	IL23a	31.266	30.9679	36.8469		31.1169	-8.62669	0.00252992
	TGFb	25.5952	25.5241	Undetermined		25.5597	-3.06942	0.119127
	IL10	31.3789	31.0286	Undetermined		31.2037	-8.7135	0.00238219
	CXCL1	29.4233	28.9095	Undetermined		29.1664	-6.67616	0.00977859
	S100A8	31.3664	31.8048	Undetermined		31.5856	-9.0954	0.00182816
G2C		1	2	NRT		Av	Delta
	Pol2ra	22.2611	22.1492	Undetermined		22.2051
	TNFa	26.807	26.0456	Undetermined		26.4263	-4.22117	0.053617
	IL6	32.9035	32.8218	Undetermined		32.8627	-10.6575	0.000619097
	IL1b	27.7371	27.6159	Undetermined		27.6765	-5.47136	0.0225402
	IL1a	31.6068	31.3524	Undetermined		31.4796	-9.27453	0.00161469
	IL17	36.2227	36.3576	Undetermined		36.2902	-14.0851	5.75407e-05
	IL33	26.4095	26.2738	Undetermined		26.3416	-4.13652	0.056857
	IL23a	30.9145	30.4493	35.5363		30.6819	-8.47683	0.00280686
	TGFb	25.3294	25.3973	Undetermined		25.3633	-3.15824	0.112015
	IL10	32.4776	31.9773	Undetermined		32.2274	-10.0223	0.000961557
	CXCL1	29.3943	29.319	Undetermined		29.3566	-7.15153	0.00703358
	S100A8	32.5496	32.6586	Undetermined		32.6041	-10.399	0.000740601
G2D		1	2	NRT		Av	Delta
	Pol2ra	22.7486	21.5778	Undetermined		22.1632
	TNFa	28.1103	26.4394	Undetermined		27.2748	-5.11165	0.0289227
	IL6	33.3025	31.948	Undetermined		32.6252	-10.462	0.000708941
	IL1b	29.4734	27.1036	Undetermined		28.2885	-6.1253	0.0143252
	IL1a	32.108	31.3124	Undetermined		31.7102	-9.547	0.00133681
	IL17	35.2877	35.8208	Undetermined		35.5542	-13.391	9.30898e-05
	IL33	26.0706	25.6546	Undetermined		25.8626	-3.69938	0.0769795
	IL23a	31.5417	31.3092	37.5009		31.4254	-9.26224	0.0016285
	TGFb	25.6757	24.854	Undetermined		25.2649	-3.10166	0.116495
	IL10	32.3154	31.5847	Undetermined		31.9501	-9.78686	0.00113204
	CXCL1	28.9433	27.3421	Undetermined		28.1427	-5.9795	0.0158486
	S100A8	32.137	32.584	Undetermined		32.3605	-10.1973	0.000851749
G2E		1	2	NRT		Av	Delta
	Pol2ra	23.3094	23.2372	Undetermined		23.2733
	TNFa	28.2771	27.6157	Undetermined		27.9464	-4.67314	0.0391964
	IL6	32.8897	32.6352	Undetermined		32.7624	-9.48914	0.0013915
	IL1b	28.6688	27.9842	Undetermined		28.3265	-5.0532	0.0301186
	IL1a	32.8331	31.9003	Undetermined		32.3667	-9.09343	0.00183065
	IL17	37.2148	36.3164	Undetermined		36.7656	-13.4923	8.67786e-05
	IL33	26.4922	27.0132	Undetermined		26.7527	-3.47943	0.0896576
	IL23a	32.0591	31.7903	40.8432		31.9247	-8.65139	0.00248697
	TGFb	26.4023	24.8192	Undetermined		25.6108	-2.33748	0.197856
	IL10	33.1973	32.9112	Undetermined		33.0542	-9.78092	0.00113671
	CXCL1	29.4595	29.2479	Undetermined		29.3537	-6.08038	0.0147783
	S100A8	33.3145	34.1306	Undetermined		33.7226	-10.4493	0.000715253
G3A		1	2	NRT		Av	Delta
	Pol2ra	22.9501	21.9549	Undetermined		22.4525
	TNFa	27.8382	26.4291	Undetermined		27.1336	-4.68116	0.038979
	IL6	32.8019	31.2416	Undetermined		32.0217	-9.56924	0.00131635
	IL1b	27.7015	26.9024	Undetermined		27.3019	-4.84945	0.0346872
	IL1a	32.5511	31.1521	Undetermined		31.8516	-9.39909	0.00148112
	IL17	36.6609	35.8436	Undetermined		36.2522	-13.7998	7.01225e-05
	IL33	26.0941	25.3415	Undetermined		25.7178	-3.26531	0.104003
	IL23a	30.9958	30.8482	38.0028		30.922	-8.46949	0.00282117
	TGFb	25.4356	25.3128	Undetermined		25.3742	-2.92175	0.131967
	IL10	32.0824	32.1159	Undetermined		32.0991	-9.64666	0.00124757
	CXCL1	29.0527	28.7378	Undetermined		28.8952	-6.44277	0.0114957
	S100A8	31.1855	31.779	Undetermined		31.4822	-9.02975	0.00191326
G3B		1	2	NRT		Av	Delta
	Pol2ra	23.5191	23.3833	Undetermined		23.4512
	TNFa	28.1534	27.9367	Undetermined		28.045	-4.59378	0.0414127
	IL6	32.9523	32.6776	Undetermined		32.8149	-9.3637	0.00151791
	IL1b	29.1737	29.0833	Undetermined		29.1285	-5.67727	0.0195421
	IL1a	32.4692	32.8851	Undetermined		32.6772	-9.22594	0.00166999
	IL17	36.2876	36.041	Undetermined		36.1643	-12.7131	0.000148929
	IL33	27.0806	26.8667	Undetermined		26.9736	-3.5224	0.0870269
	IL23a	32.1952	32.0754	Undetermined		32.1353	-8.68405	0.0024313
	TGFb	26.1422	25.9347	Undetermined		26.0385	-2.58724	0.166404
	IL10	32.0935	31.8318	Undetermined		31.9626	-8.51141	0.00274037
	CXCL1	29.5131	30.6193	Undetermined		30.0662	-6.61495	0.0102024
	S100A8	32.6906	32.1387	Undetermined		32.4146	-8.96341	0.0020033
G3C		1	2	NRT		Av	Delta
	Pol2ra	22.8818	22.5686	Undetermined		22.7252
	TNFa	27.6479	27.4889	Undetermined		27.5684	-4.8432	0.0348378
	IL6	32.4206	31.9318	Undetermined		32.1762	-9.45103	0.00142875
	IL1b	27.8523	27.9677	Undetermined		27.91	-5.18484	0.0274921
	IL1a	31.9813	32.1823	Undetermined		32.0818	-9.3566	0.0015254
	IL17	36.9621	35.5714	Undetermined		36.2667	-13.5416	8.38654e-05
	IL33	25.8069	26.188	Undetermined		25.9974	-3.27226	0.103503
	IL23a	31.7258	31.1329	Undetermined		31.4293	-8.70416	0.00239766
	TGFb	25.6273	25.5276	Undetermined		25.5774	-2.85224	0.138481
	IL10	31.9753	31.5649	Undetermined		31.7701	-9.0449	0.00189327
	CXCL1	29.3313	28.9347	Undetermined		29.133	-6.40783	0.0117775
	S100A8	32.3717	32.4753	Undetermined		32.4235	-9.69837	0.00120365
G3D		1	2	NRT		Av	Delta
	Pol2ra	23.1925	22.8625	Undetermined		23.0275
	TNFa	26.3686	26.4064	Undetermined		26.3875	-3.36001	0.097395
	IL6	32.5039	32.2548	Undetermined		32.3794	-9.35186	0.00153042
	IL1b	27.8158	27.4001	Undetermined		27.6079	-4.58045	0.0417973
	IL1a	31.2428	31.7931	Undetermined		31.518	-8.49045	0.00278048
	IL17	36.0231	35.4205	Undetermined		35.7218	-12.6943	0.000150878
	IL33	26.1582	26.3308	Undetermined		26.2445	-3.21699	0.107545
	IL23a	31.113	31.3225	40.1396		31.2178	-8.19027	0.00342359
	TGFb	25.1545	25.1946	Undetermined		25.1745	-2.14703	0.225778
	IL10	32.0478	31.8962	Undetermined		31.972	-8.94449	0.00202974
	CXCL1	28.5776	28.6812	Undetermined		28.6294	-5.60186	0.0205907
	S100A8	33.1325	33.0164	Undetermined		33.0744	-10.0469	0.000945296
G3E		1	2	NRT		Av	Delta
	Pol2ra					#DIV/0!
	TNFa					#DIV/0!	#DIV/0!	#DIV/0!
	IL6					#DIV/0!	#DIV/0!	#DIV/0!
	IL1b					#DIV/0!	#DIV/0!	#DIV/0!
	IL1a					#DIV/0!	#DIV/0!	#DIV/0!
	IL17					#DIV/0!	#DIV/0!	#DIV/0!
	IL33					#DIV/0!	#DIV/0!	#DIV/0!
	IL23a					#DIV/0!	#DIV/0!	#DIV/0!
	TGFb					#DIV/0!	#DIV/0!	#DIV/0!
	IL10					#DIV/0!	#DIV/0!	#DIV/0!
	CXCL1					#DIV/0!	#DIV/0!	#DIV/0!
	S100A8					#DIV/0!	#DIV/0!	#DIV/0!
G4A		1	2	NRT		Av	Delta
	Pol2ra	24.1452	23.8511	Undetermined		23.9981
	TNFa	28.2019	27.8415	Undetermined		28.0217	-4.99423	0.0313751
	IL6	34.0318	33.7028	Undetermined		33.8673	-10.8398	0.000545637
	IL1b	30.1308	29.8383	Undetermined		29.9846	-6.95707	0.00804847
	IL1a	33.3524	33.1367	Undetermined		33.2445	-10.217	0.000840176
	IL17	Undetermined	36.7302	Undetermined		36.7302	-13.7027	7.50008e-05
	IL33	27.9298	27.82	Undetermined		27.8749	-4.84741	0.0347362
	IL23a	32.4988	31.4996	Undetermined		31.9992	-8.9717	0.00199182
	TGFb	26.7321	26.2114	Undetermined		26.4717	-3.44422	0.0918725
	IL10	32.4947	32.2082	Undetermined		32.3514	-9.32394	0.00156033
	CXCL1	30.2504	30.5042	Undetermined		30.3773	-7.34982	0.00613032
	S100A8	31.7803	30.9646	Undetermined		31.3725	-8.34497	0.00307549
G4B		1	2	NRT		Av	Delta
	Pol2ra	23.7829	23.794	Undetermined		23.7884
	TNFa	27.4229	27.3523	Undetermined		27.3876	-4.36011	0.0486941
	IL6	33.3569	33.6536	Undetermined		33.5053	-10.4778	0.000701259
	IL1b	29.0475	28.8446	Undetermined		28.946	-5.91854	0.0165326
	IL1a	32.3111	32.33	Undetermined		32.3205	-9.29303	0.00159411
	IL17	37.9787	36.1262	Undetermined		37.0525	-14.0249	5.99887e-05
	IL33	27.011	27.1714	Undetermined		27.0912	-4.06368	0.0598011
	IL23a	32.4382	32.3263	Undetermined		32.3822	-9.3547	0.0015274
	TGFb	26.2312	25.5748	Undetermined		25.903	-2.8755	0.136266
	IL10	33.2761	33.2623	Undetermined		33.2692	-10.2417	0.000825937
	CXCL1	30.0547	30.1112	Undetermined		30.0829	-7.05544	0.00751795
	S100A8	32.8371	33.3426	Undetermined		33.0898	-10.0623	0.000935259
G4C		1	2	NRT		Av	Delta
	Pol2ra	22.9855	22.5783	Undetermined		22.7819
	TNFa	26.319	26.0463	Undetermined		26.1826	-3.15512	0.112257
	IL6	32.9287	32.2391	44.5628		32.5839	-9.55641	0.00132811
	IL1b	28.1747	28.1061	Undetermined		28.1404	-5.11288	0.0288981
	IL1a	31.7904	31.711	Undetermined		31.7507	-8.72318	0.00236626
	IL17	35.9693	35.5942	Undetermined		35.7817	-12.7542	0.000144742
	IL33	26.2085	25.7676	Undetermined		25.988	-2.96052	0.128468
	IL23a	31.2935	31.2536	40.3773		31.2735	-8.24603	0.0032938
	TGFb	25.2247	25.2201	Undetermined		25.2224	-2.19489	0.218409
	IL10	32.0749	31.9778	Undetermined		32.0263	-8.99885	0.00195469
	CXCL1	28.0922	28.1402	Undetermined		28.1162	-5.08871	0.0293863
	S100A8	32.6096	32.0811	Undetermined		32.3454	-9.31786	0.00156691
G4D		1	2	NRT		Av	Delta
	Pol2ra					#DIV/0!
	TNFa					#DIV/0!	#DIV/0!	#DIV/0!
	IL6					#DIV/0!	#DIV/0!	#DIV/0!
	IL1b					#DIV/0!	#DIV/0!	#DIV/0!
	IL1a					#DIV/0!	#DIV/0!	#DIV/0!
	IL17					#DIV/0!	#DIV/0!	#DIV/0!
	IL33					#DIV/0!	#DIV/0!	#DIV/0!
	IL23a					#DIV/0!	#DIV/0!	#DIV/0!
	TGFb					#DIV/0!	#DIV/0!	#DIV/0!
	IL10					#DIV/0!	#DIV/0!	#DIV/0!
	CXCL1					#DIV/0!	#DIV/0!	#DIV/0!
	S100A8					#DIV/0!	#DIV/0!	#DIV/0!
G4E		1	2	NRT		Av	Delta
	Pol2ra	22.7518	22.4823	Undetermined		22.6171
	TNFa	27.3997	27.3197	Undetermined		27.3597	-4.33218	0.049646
	IL6	32.8753	32.3635	Undetermined		32.6194	-9.59194	0.0012958
	IL1b	28.6708	28.1415	Undetermined		28.4061	-5.37862	0.0240366
	IL1a	32.3503	31.8587	Undetermined		32.1045	-9.077	0.00185161
	IL17	37.3772	36.0884	Undetermined		36.7328	-13.7053	7.48657e-05
	IL33	26.8074	26.6795	Undetermined		26.7435	-3.71597	0.0760997
	IL23a	31.3374	30.8105	40.5518		31.0739	-8.04644	0.00378251
	TGFb	25.538	25.3161	Undetermined		25.427	-2.39955	0.189524
	IL10	31.5997	32.0125	Undetermined		31.8061	-8.77856	0.00227714
	CXCL1	29.847	29.9497	Undetermined		29.8984	-6.87086	0.00854406
	S100A8	32.5848	32.6758	Undetermined		32.6303	-9.60277	0.00128611
