# Supplementary material for: Multidrug-resistant E. coli encoding high genetic diversity in carbohydrate metabolism genes displace commensal E. coli from the intestinal tract
Source: PLoS Biol. 2023 Oct 17;21(10):e3002329. doi: 10.1371/journal.pbio.3002329 (PMC10581457; doi:10.1371/journal.pbio.3002329)
Supplement: S11 Data — Data used to produce S9 Fig. (XLSX) [file pbio.3002329.s034.xlsx]

## Sheet: Sheet1
	clpP Probe (822E8 specific)				lon Probe (F084 specific)				prtR Probe (F016 specific)
822-E8 monocolonised mice	13.63	13.917	14.777		39.648	40	29.786		33.121	40	31.249
F084 monocolonised mice	26.418	40	40		17.09	17.077	17.736		30.6	40	40
F016 monocolonised mice	34.61	40	33.712		18.946	37.438	40		15.655	17.248	15.636
Germ Free Mice	40	40	40		40	39.409	40		37.217	36.858	36.121
